# Supplementary material for: Trinucleotide Base Pair Stacking Free Energy for Understanding TF-DNA Recognition and the Functions of SNPs
Source: Front Chem. 2019 Jan 18;6:666. doi: 10.3389/fchem.2018.00666 (PMC6345724; doi:10.3389/fchem.2018.00666)
Supplement: Supplementary file 2 [file Data_Sheet_1.xlsx]

## Sheet: all
rs12097821	CGA@@@T	-1.09	down		down	12623	0.504335
rs2038479	TCG@@@A	-1.09	down		no	833	0.0332814
rs1260342	CGA@@@T	-1.09	down		up	11573	0.462384
rs6719196	CGA@@@T	-1.09	down			25029	1
rs853787	CGA@@@T	-1.09	down
rs6435862	CGA@@@T	-1.09	down
rs10197460	CGA@@@T	-1.09	down
rs4663333	CGA@@@T	-1.09	down
rs457414	TCG@@@A	-1.09	down
rs4529048	TCG@@@A	-1.09	down
rs10939723	CGA@@@T	-1.09	down
rs17478453	CGA@@@T	-1.09	down
rs11096956	TCG@@@A	-1.09	down
rs6812849	TCG@@@A	-1.09	down
rs2194026	CGA@@@T	-1.09	down
rs9460544	CGA@@@T	-1.09	down
rs9368222	TCG@@@A	-1.09	down
rs2071301	TCG@@@A	-1.09	down
rs9348772	CGA@@@T	-1.09	down
rs9257816	TCG@@@A	-1.09	down
rs2523612	CGA@@@T	-1.09	down
rs3130618	TCG@@@A	-1.09	down
rs9271190	TCG@@@A	-1.09	down
rs2856664	CGA@@@T	-1.09	down
rs9276550	CGA@@@T	-1.09	down
rs2157082	CGA@@@T	-1.09	down
rs6902892	TCG@@@A	-1.09	down
rs7090530	TCG@@@A	-1.09	down
rs1809986	TCG@@@A	-1.09	down
rs2132390	CGA@@@T	-1.09	down
rs12785878	CGA@@@T	-1.09	down
rs10899489	TCG@@@A	-1.09	down
rs1147027	TCG@@@A	-1.09	down
rs7303743	CGA@@@T	-1.09	down
rs3088362	TCG@@@A	-1.09	down
rs80346216	CGA@@@T	-1.09	down
rs34963425	TCG@@@A	-1.09	down
rs7252778	TCG@@@A	-1.09	down
rs1114831	TCG@@@A	-1.09	down
rs1884593	TCG@@@A	-1.09	down
rs6047799	TCG@@@A	-1.09	down
rs4815090	CGA@@@T	-1.09	down
rs3803937	TCG@@@A	-1.09	down
rs6062509	CGA@@@T	-1.09	down
rs737288	CGA@@@T	-1.09	down
rs5749286	TCG@@@A	-1.09	down
rs10752747	AGA@@@T	-0.96	down
rs10797348	TCT@@@A	-0.96	down
rs10889331	AGA@@@T	-0.96	down
rs2124140	AGA@@@T	-0.96	down
rs12134672	TCT@@@A	-0.96	down
rs6577370	TCT@@@A	-0.96	down
rs12134493	TCT@@@A	-0.96	down
rs821551	TCT@@@A	-0.96	down
rs4443888	AGA@@@T	-0.96	down
rs10908717	TCT@@@A	-0.96	down
rs10801530	AGA@@@T	-0.96	down
rs1410997	TCT@@@A	-0.96	down
rs203674	AGA@@@T	-0.96	down
rs7413265	AGA@@@T	-0.96	down
rs2789909	AGA@@@T	-0.96	down
rs7577311	AGA@@@T	-0.96	down
rs13008603	TCT@@@A	-0.96	down
rs10496125	TCT@@@A	-0.96	down
rs11123923	TCT@@@A	-0.96	down
rs3213733	TCT@@@A	-0.96	down
rs12989701	TCT@@@A	-0.96	down
rs12622436	TCT@@@A	-0.96	down
rs7582141	AGA@@@T	-0.96	down
rs4583459	AGA@@@T	-0.96	down
rs13306745	AGA@@@T	-0.96	down
rs2581818	TCT@@@A	-0.96	down
rs6774822	AGA@@@T	-0.96	down
rs9881405	AGA@@@T	-0.96	down
rs7634954	TCT@@@A	-0.96	down
rs7673097	AGA@@@T	-0.96	down
rs4697892	TCT@@@A	-0.96	down
rs4507358	AGA@@@T	-0.96	down
rs13328050	AGA@@@T	-0.96	down
rs10006397	TCT@@@A	-0.96	down
rs16892474	TCT@@@A	-0.96	down
rs12502342	TCT@@@A	-0.96	down
rs6851524	TCT@@@A	-0.96	down
rs12505222	AGA@@@T	-0.96	down
rs13108998	AGA@@@T	-0.96	down
rs12640119	AGA@@@T	-0.96	down
rs2725207	TCT@@@A	-0.96	down
rs2869736	AGA@@@T	-0.96	down
rs11727189	AGA@@@T	-0.96	down
rs10516528	AGA@@@T	-0.96	down
rs7678445	AGA@@@T	-0.96	down
rs6822844	AGA@@@T	-0.96	down
rs4835265	TCT@@@A	-0.96	down
rs361147	AGA@@@T	-0.96	down
rs6828523	TCT@@@A	-0.96	down
rs451360	TCT@@@A	-0.96	down
rs31489	TCT@@@A	-0.96	down
rs344158	TCT@@@A	-0.96	down
rs331497	AGA@@@T	-0.96	down
rs10474434	AGA@@@T	-0.96	down
rs7735519	TCT@@@A	-0.96	down
rs6885410	TCT@@@A	-0.96	down
rs9369640	TCT@@@A	-0.96	down
rs2328529	TCT@@@A	-0.96	down
rs7771911	TCT@@@A	-0.96	down
rs4712944	TCT@@@A	-0.96	down
rs4395714	AGA@@@T	-0.96	down
rs9295756	TCT@@@A	-0.96	down
rs1610601	TCT@@@A	-0.96	down
rs1736971	AGA@@@T	-0.96	down
rs2844779	AGA@@@T	-0.96	down
rs2844773	TCT@@@A	-0.96	down
rs2855812	AGA@@@T	-0.96	down
rs2857693	AGA@@@T	-0.96	down
rs707939	TCT@@@A	-0.96	down
rs9268861	TCT@@@A	-0.96	down
rs9378266	AGA@@@T	-0.96	down
rs9270574	AGA@@@T	-0.96	down
rs2621389	TCT@@@A	-0.96	down
rs2621387	TCT@@@A	-0.96	down
rs2857164	TCT@@@A	-0.96	down
rs3819715	AGA@@@T	-0.96	down
rs211456	AGA@@@T	-0.96	down
rs9294862	TCT@@@A	-0.96	down
rs11968176	TCT@@@A	-0.96	down
rs11756438	TCT@@@A	-0.96	down
rs9321363	TCT@@@A	-0.96	down
rs9389266	AGA@@@T	-0.96	down
rs6455698	AGA@@@T	-0.96	down
rs3016563	TCT@@@A	-0.96	down
rs11763665	TCT@@@A	-0.96	down
rs56333627	TCT@@@A	-0.96	down
rs11575575	TCT@@@A	-0.96	down
rs13232048	AGA@@@T	-0.96	down
rs13239597	TCT@@@A	-0.96	down
rs2374270	TCT@@@A	-0.96	down
rs3735964	TCT@@@A	-0.96	down
rs17482753	AGA@@@T	-0.96	down
rs2941479	TCT@@@A	-0.96	down
rs10955908	TCT@@@A	-0.96	down
rs7010043	AGA@@@T	-0.96	down
rs16901979	TCT@@@A	-0.96	down
rs1045531	TCT@@@A	-0.96	down
rs669980	AGA@@@T	-0.96	down
rs1008878	AGA@@@T	-0.96	down
rs11145465	TCT@@@A	-0.96	down
rs7029898	TCT@@@A	-0.96	down
rs998410	AGA@@@T	-0.96	down
rs495828	AGA@@@T	-0.96	down
rs11257600	AGA@@@T	-0.96	down
rs10793564	TCT@@@A	-0.96	down
rs10821944	AGA@@@T	-0.96	down
rs942804	TCT@@@A	-0.96	down
rs942803	AGA@@@T	-0.96	down
rs7937150	TCT@@@A	-0.96	down
rs4246215	AGA@@@T	-0.96	down
rs174576	TCT@@@A	-0.96	down
rs741886	AGA@@@T	-0.96	down
rs1042602	TCT@@@A	-0.96	down
rs7936247	AGA@@@T	-0.96	down
rs11224571	TCT@@@A	-0.96	down
rs3802842	TCT@@@A	-0.96	down
rs17101923	AGA@@@T	-0.96	down
rs2721043	TCT@@@A	-0.96	down
rs9533100	AGA@@@T	-0.96	down
rs4941433	AGA@@@T	-0.96	down
rs9556465	AGA@@@T	-0.96	down
rs7150307	AGA@@@T	-0.96	down
rs2075603	TCT@@@A	-0.96	down
rs7183877	TCT@@@A	-0.96	down
rs8039217	TCT@@@A	-0.96	down
rs2924567	AGA@@@T	-0.96	down
rs2414476	TCT@@@A	-0.96	down
rs56314708	TCT@@@A	-0.96	down
rs1601935	AGA@@@T	-0.96	down
rs55993842	AGA@@@T	-0.96	down
rs1373657	AGA@@@T	-0.96	down
rs2456009	TCT@@@A	-0.96	down
rs2938674	TCT@@@A	-0.96	down
rs8031948	AGA@@@T	-0.96	down
rs10500392	TCT@@@A	-0.96	down
rs11075253	TCT@@@A	-0.96	down
rs11075260	AGA@@@T	-0.96	down
rs11150610	TCT@@@A	-0.96	down
rs2432524	AGA@@@T	-0.96	down
rs11862798	TCT@@@A	-0.96	down
rs10500569	AGA@@@T	-0.96	down
rs9921361	AGA@@@T	-0.96	down
rs2703803	AGA@@@T	-0.96	down
rs7215310	TCT@@@A	-0.96	down
rs3764419	TCT@@@A	-0.96	down
rs11654749	AGA@@@T	-0.96	down
rs11661542	TCT@@@A	-0.96	down
rs11082304	AGA@@@T	-0.96	down
rs2164983	TCT@@@A	-0.96	down
rs6511720	AGA@@@T	-0.96	down
rs2738450	TCT@@@A	-0.96	down
rs2424422	TCT@@@A	-0.96	down
rs6088353	AGA@@@T	-0.96	down
rs1033799	TCT@@@A	-0.96	down
rs806608	AGA@@@T	-0.96	down
rs5919427	TCT@@@A	-0.96	down
rs7545274	TCC@@@A	-0.87	down
rs9430161	GGA@@@T	-0.87	down
rs12121543	TCC@@@A	-0.87	down
rs1023252	GGA@@@T	-0.87	down
rs6678483	TCC@@@A	-0.87	down
rs12405556	GGA@@@T	-0.87	down
rs530006	GGA@@@T	-0.87	down
rs9050	TCC@@@A	-0.87	down
rs12566888	GGA@@@T	-0.87	down
rs2494262	TCC@@@A	-0.87	down
rs6427197	TCC@@@A	-0.87	down
rs3936027	GGA@@@T	-0.87	down
rs971572	TCC@@@A	-0.87	down
rs12041437	TCC@@@A	-0.87	down
rs4854344	GGA@@@T	-0.87	down
rs10199768	GGA@@@T	-0.87	down
rs2241132	TCC@@@A	-0.87	down
rs2241116	TCC@@@A	-0.87	down
rs10496661	GGA@@@T	-0.87	down
rs6713902	TCC@@@A	-0.87	down
rs6805187	TCC@@@A	-0.87	down
rs1605070	TCC@@@A	-0.87	down
rs8177252	TCC@@@A	-0.87	down
rs13067734	TCC@@@A	-0.87	down
rs9859401	TCC@@@A	-0.87	down
rs11722345	TCC@@@A	-0.87	down
rs16895216	TCC@@@A	-0.87	down
rs4697998	GGA@@@T	-0.87	down
rs11931074	GGA@@@T	-0.87	down
rs10491431	TCC@@@A	-0.87	down
rs7716982	GGA@@@T	-0.87	down
rs10052657	TCC@@@A	-0.87	down
rs647161	TCC@@@A	-0.87	down
rs2148088	GGA@@@T	-0.87	down
rs7766070	TCC@@@A	-0.87	down
rs1165158	TCC@@@A	-0.87	down
rs2844786	TCC@@@A	-0.87	down
rs3130544	TCC@@@A	-0.87	down
rs3749946	TCC@@@A	-0.87	down
rs2534678	GGA@@@T	-0.87	down
rs2516398	GGA@@@T	-0.87	down
rs2523503	TCC@@@A	-0.87	down
rs3115673	GGA@@@T	-0.87	down
rs12210887	GGA@@@T	-0.87	down
rs2854047	GGA@@@T	-0.87	down
rs9268177	TCC@@@A	-0.87	down
rs4321864	TCC@@@A	-0.87	down
rs2395182	GGA@@@T	-0.87	down
rs28366296	TCC@@@A	-0.87	down
rs28366356	GGA@@@T	-0.87	down
rs9273363	TCC@@@A	-0.87	down
rs9275592	GGA@@@T	-0.87	down
rs462618	GGA@@@T	-0.87	down
rs7764921	TCC@@@A	-0.87	down
rs6921368	TCC@@@A	-0.87	down
rs7770391	GGA@@@T	-0.87	down
rs13203020	TCC@@@A	-0.87	down
rs12670403	TCC@@@A	-0.87	down
rs41472845	TCC@@@A	-0.87	down
rs7034200	TCC@@@A	-0.87	down
rs10116277	GGA@@@T	-0.87	down
rs10813957	GGA@@@T	-0.87	down
rs399593	GGA@@@T	-0.87	down
rs12774690	GGA@@@T	-0.87	down
rs10761741	GGA@@@T	-0.87	down
rs12355784	TCC@@@A	-0.87	down
rs1250550	TCC@@@A	-0.87	down
rs7342028	GGA@@@T	-0.87	down
rs1109748	TCC@@@A	-0.87	down
rs2666559	GGA@@@T	-0.87	down
rs500531	GGA@@@T	-0.87	down
rs3903072	GGA@@@T	-0.87	down
rs4753145	TCC@@@A	-0.87	down
rs12287066	GGA@@@T	-0.87	down
rs518181	TCC@@@A	-0.87	down
rs10845606	TCC@@@A	-0.87	down
rs774048	TCC@@@A	-0.87	down
rs11107116	GGA@@@T	-0.87	down
rs17824620	TCC@@@A	-0.87	down
rs9534275	TCC@@@A	-0.87	down
rs9533095	GGA@@@T	-0.87	down
rs3811232	GGA@@@T	-0.87	down
rs11848747	GGA@@@T	-0.87	down
rs17253660	GGA@@@T	-0.87	down
rs1584407	GGA@@@T	-0.87	down
rs1037208	GGA@@@T	-0.87	down
rs1597196	GGA@@@T	-0.87	down
rs4774297	TCC@@@A	-0.87	down
rs11072791	TCC@@@A	-0.87	down
rs899997	GGA@@@T	-0.87	down
rs6495335	GGA@@@T	-0.87	down
rs6496932	TCC@@@A	-0.87	down
rs11075985	TCC@@@A	-0.87	down
rs7206039	TCC@@@A	-0.87	down
rs1392487	TCC@@@A	-0.87	down
rs889472	TCC@@@A	-0.87	down
rs2270460	TCC@@@A	-0.87	down
rs72634030	TCC@@@A	-0.87	down
rs75493593	GGA@@@T	-0.87	down
rs79589869	TCC@@@A	-0.87	down
rs9958292	GGA@@@T	-0.87	down
rs4802307	GGA@@@T	-0.87	down
rs8119079	TCC@@@A	-0.87	down
rs6035979	GGA@@@T	-0.87	down
rs201146	TCC@@@A	-0.87	down
rs2424591	GGA@@@T	-0.87	down
rs6088389	GGA@@@T	-0.87	down
rs6060270	GGA@@@T	-0.87	down
rs1736020	TCC@@@A	-0.87	down
rs2266959	GGA@@@T	-0.87	down
rs909674	TCC@@@A	-0.87	down
rs938059	TCC@@@A	-0.87	down
rs1415271	TCC@@@A	-0.87	down
rs4456006	TCC@@@A	-0.87	down
rs734999	ACA@@@T	-0.83	down
rs6688969	ACG@@@T	-0.83	down
rs2275833	ACG@@@T	-0.83	down
rs7525837	TGT@@@A	-0.83	down
rs35426314	CGT@@@A	-0.83	down
rs11121667	ACG@@@T	-0.83	down
rs7542158	CGT@@@A	-0.83	down
rs12139042	TGT@@@A	-0.83	down
rs1994798	TGT@@@A	-0.83	down
rs2240336	ACG@@@T	-0.83	down
rs12724674	CGT@@@A	-0.83	down
rs11249215	CGT@@@A	-0.83	down
rs427614	CGT@@@A	-0.83	down
rs12748152	ACA@@@T	-0.83	down
rs12037222	CGT@@@A	-0.83	down
rs3916164	TGT@@@A	-0.83	down
rs11209718	ACA@@@T	-0.83	down
rs7542172	CGT@@@A	-0.83	down
rs2479409	CGT@@@A	-0.83	down
rs565436	CGT@@@A	-0.83	down
rs2404715	ACA@@@T	-0.83	down
rs12083422	ACA@@@T	-0.83	down
rs2207790	TGT@@@A	-0.83	down
rs10493322	ACA@@@T	-0.83	down
rs637723	ACA@@@T	-0.83	down
rs1168009	CGT@@@A	-0.83	down
rs6587976	ACA@@@T	-0.83	down
rs1168030	ACG@@@T	-0.83	down
rs1168047	ACA@@@T	-0.83	down
rs1168050	ACA@@@T	-0.83	down
rs1627591	ACA@@@T	-0.83	down
rs11207982	ACA@@@T	-0.83	down
rs11207984	ACG@@@T	-0.83	down
rs11207996	CGT@@@A	-0.83	down
rs11207997	ACA@@@T	-0.83	down
rs995000	ACG@@@T	-0.83	down
rs1168102	ACA@@@T	-0.83	down
rs2479464	TGT@@@A	-0.83	down
rs10889356	TGT@@@A	-0.83	down
rs8294	ACG@@@T	-0.83	down
rs2104564	ACG@@@T	-0.83	down
rs1171275	ACG@@@T	-0.83	down
rs1475397	ACG@@@T	-0.83	down
rs1186403	ACG@@@T	-0.83	down
rs6673324	TGT@@@A	-0.83	down
rs7519977	CGT@@@A	-0.83	down
rs10749754	TGT@@@A	-0.83	down
rs12564626	TGT@@@A	-0.83	down
rs10736402	ACG@@@T	-0.83	down
rs34499590	ACG@@@T	-0.83	down
rs1805096	CGT@@@A	-0.83	down
rs10789192	CGT@@@A	-0.83	down
rs11209018	CGT@@@A	-0.83	down
rs1004819	TGT@@@A	-0.83	down
rs2566759	TGT@@@A	-0.83	down
rs2568958	TGT@@@A	-0.83	down
rs6695572	CGT@@@A	-0.83	down
rs72722607	CGT@@@A	-0.83	down
rs1498374	ACA@@@T	-0.83	down
rs233069	ACG@@@T	-0.83	down
rs111820059	TGT@@@A	-0.83	down
rs12140170	TGT@@@A	-0.83	down
rs12140935	CGT@@@A	-0.83	down
rs12033483	ACG@@@T	-0.83	down
rs12034249	ACG@@@T	-0.83	down
rs11161610	ACG@@@T	-0.83	down
rs6657817	ACG@@@T	-0.83	down
rs7525786	ACA@@@T	-0.83	down
rs17384213	CGT@@@A	-0.83	down
rs2840319	ACG@@@T	-0.83	down
rs6420965	ACG@@@T	-0.83	down
rs1146382	ACG@@@T	-0.83	down
rs1146386	ACG@@@T	-0.83	down
rs12060713	TGT@@@A	-0.83	down
rs10157640	ACA@@@T	-0.83	down
rs10157643	ACG@@@T	-0.83	down
rs1192415	CGT@@@A	-0.83	down
rs11166266	ACG@@@T	-0.83	down
rs11184738	TGT@@@A	-0.83	down
rs585362	ACA@@@T	-0.83	down
rs10858082	CGT@@@A	-0.83	down
rs55882046	ACA@@@T	-0.83	down
rs35358959	TGT@@@A	-0.83	down
rs41306199	ACG@@@T	-0.83	down
rs2120436	ACG@@@T	-0.83	down
rs1217227	ACA@@@T	-0.83	down
rs10776775	TGT@@@A	-0.83	down
rs538254	ACA@@@T	-0.83	down
rs12078461	CGT@@@A	-0.83	down
rs1797052	ACG@@@T	-0.83	down
rs7172	CGT@@@A	-0.83	down
rs17646946	TGT@@@A	-0.83	down
rs4537545	ACG@@@T	-0.83	down
rs34372695	ACA@@@T	-0.83	down
rs6684514	CGT@@@A	-0.83	down
rs12041331	CGT@@@A	-0.83	down
rs7544345	ACG@@@T	-0.83	down
rs879636	ACG@@@T	-0.83	down
rs857684	ACG@@@T	-0.83	down
rs857924	TGT@@@A	-0.83	down
rs856054	ACG@@@T	-0.83	down
rs2518564	CGT@@@A	-0.83	down
rs3027012	ACG@@@T	-0.83	down
rs3027063	ACG@@@T	-0.83	down
rs16841987	CGT@@@A	-0.83	down
rs2427828	CGT@@@A	-0.83	down
rs12132451	TGT@@@A	-0.83	down
rs10908711	CGT@@@A	-0.83	down
rs11265190	CGT@@@A	-0.83	down
rs12118628	TGT@@@A	-0.83	down
rs12034243	CGT@@@A	-0.83	down
rs12060842	CGT@@@A	-0.83	down
rs10494326	ACA@@@T	-0.83	down
rs11265257	ACA@@@T	-0.83	down
rs876537	ACA@@@T	-0.83	down
rs6667499	TGT@@@A	-0.83	down
rs2794520	ACA@@@T	-0.83	down
rs1205	ACA@@@T	-0.83	down
rs1130864	CGT@@@A	-0.83	down
rs7553007	CGT@@@A	-0.83	down
rs4275453	ACA@@@T	-0.83	down
rs4512645	CGT@@@A	-0.83	down
rs4656856	ACG@@@T	-0.83	down
rs111643709	ACG@@@T	-0.83	down
rs10918342	CGT@@@A	-0.83	down
rs10919021	ACG@@@T	-0.83	down
rs2661814	CGT@@@A	-0.83	down
rs10489208	ACG@@@T	-0.83	down
rs1412337	TGT@@@A	-0.83	down
rs1208134	ACG@@@T	-0.83	down
rs2678166	ACA@@@T	-0.83	down
rs1894692	TGT@@@A	-0.83	down
rs2213868	CGT@@@A	-0.83	down
rs7517810	ACA@@@T	-0.83	down
rs6674831	CGT@@@A	-0.83	down
rs10912533	ACA@@@T	-0.83	down
rs970578	ACG@@@T	-0.83	down
rs1998088	TGT@@@A	-0.83	down
rs2891228	ACG@@@T	-0.83	down
rs7552781	ACA@@@T	-0.83	down
rs4233125	TGT@@@A	-0.83	down
rs10157742	TGT@@@A	-0.83	down
rs10921464	ACA@@@T	-0.83	down
rs10801533	CGT@@@A	-0.83	down
rs16840224	ACG@@@T	-0.83	down
rs10801551	TGT@@@A	-0.83	down
rs800292	TGT@@@A	-0.83	down
rs10922102	ACA@@@T	-0.83	down
rs203687	ACG@@@T	-0.83	down
rs2284664	ACG@@@T	-0.83	down
rs7548070	TGT@@@A	-0.83	down
rs7538501	ACG@@@T	-0.83	down
rs12066959	CGT@@@A	-0.83	down
rs7531555	ACA@@@T	-0.83	down
rs6675769	CGT@@@A	-0.83	down
rs1360558	CGT@@@A	-0.83	down
rs698859	ACG@@@T	-0.83	down
rs10484502	CGT@@@A	-0.83	down
rs6003	ACG@@@T	-0.83	down
rs6700180	TGT@@@A	-0.83	down
rs10801596	CGT@@@A	-0.83	down
rs7516246	ACA@@@T	-0.83	down
rs10754220	CGT@@@A	-0.83	down
rs2488389	CGT@@@A	-0.83	down
rs2488393	ACA@@@T	-0.83	down
rs6668858	CGT@@@A	-0.83	down
rs16856139	ACA@@@T	-0.83	down
rs1172198	CGT@@@A	-0.83	down
rs12567990	ACG@@@T	-0.83	down
rs11118131	ACA@@@T	-0.83	down
rs12034383	TGT@@@A	-0.83	down
rs10863936	CGT@@@A	-0.83	down
rs1656022	TGT@@@A	-0.83	down
rs993925	ACA@@@T	-0.83	down
rs11118316	TGT@@@A	-0.83	down
rs2820464	CGT@@@A	-0.83	down
rs10779361	ACA@@@T	-0.83	down
rs11118346	ACA@@@T	-0.83	down
rs11118356	ACA@@@T	-0.83	down
rs11118367	ACG@@@T	-0.83	down
rs7530302	TGT@@@A	-0.83	down
rs2004776	ACG@@@T	-0.83	down
rs1635501	ACG@@@T	-0.83	down
rs1556557	CGT@@@A	-0.83	down
rs3013398	ACG@@@T	-0.83	down
rs3811444	ACG@@@T	-0.83	down
rs4916113	ACA@@@T	-0.83	down
rs7349159	ACA@@@T	-0.83	down
rs10183548	CGT@@@A	-0.83	down
rs1041968	TGT@@@A	-0.83	down
rs12691202	ACA@@@T	-0.83	down
rs541041	TGT@@@A	-0.83	down
rs4665736	ACA@@@T	-0.83	down
rs7602534	ACA@@@T	-0.83	down
rs13472	CGT@@@A	-0.83	down
rs704795	CGT@@@A	-0.83	down
rs4425043	CGT@@@A	-0.83	down
rs11681351	TGT@@@A	-0.83	down
rs6708889	ACG@@@T	-0.83	down
rs4401177	TGT@@@A	-0.83	down
rs10495809	CGT@@@A	-0.83	down
rs7584262	ACG@@@T	-0.83	down
rs4575770	ACG@@@T	-0.83	down
rs10495903	ACG@@@T	-0.83	down
rs3768750	TGT@@@A	-0.83	down
rs12992366	CGT@@@A	-0.83	down
rs2053797	TGT@@@A	-0.83	down
rs12474201	TGT@@@A	-0.83	down
rs173373	ACG@@@T	-0.83	down
rs2668729	CGT@@@A	-0.83	down
rs243062	CGT@@@A	-0.83	down
rs6732518	ACA@@@T	-0.83	down
rs1896294	ACG@@@T	-0.83	down
rs6706648	ACG@@@T	-0.83	down
rs6545946	ACA@@@T	-0.83	down
rs2710642	CGT@@@A	-0.83	down
rs10211524	TGT@@@A	-0.83	down
rs4078978	ACA@@@T	-0.83	down
rs3771863	ACA@@@T	-0.83	down
rs7583877	ACG@@@T	-0.83	down
rs13387400	CGT@@@A	-0.83	down
rs1558640	CGT@@@A	-0.83	down
rs12474258	ACA@@@T	-0.83	down
rs917994	CGT@@@A	-0.83	down
rs13002972	CGT@@@A	-0.83	down
rs1882510	ACG@@@T	-0.83	down
rs13017541	ACG@@@T	-0.83	down
rs11123920	ACA@@@T	-0.83	down
rs6719130	ACG@@@T	-0.83	down
rs12996097	CGT@@@A	-0.83	down
rs13017455	ACG@@@T	-0.83	down
rs10208293	TGT@@@A	-0.83	down
rs3755276	ACG@@@T	-0.83	down
rs3771172	ACG@@@T	-0.83	down
rs3771166	CGT@@@A	-0.83	down
rs6750020	TGT@@@A	-0.83	down
rs4851005	ACG@@@T	-0.83	down
rs4851575	CGT@@@A	-0.83	down
rs10181785	ACG@@@T	-0.83	down
rs2160232	CGT@@@A	-0.83	down
rs2058660	TGT@@@A	-0.83	down
rs4851009	CGT@@@A	-0.83	down
rs6734736	ACA@@@T	-0.83	down
rs4241210	CGT@@@A	-0.83	down
rs17027230	ACG@@@T	-0.83	down
rs1468788	ACG@@@T	-0.83	down
rs6737668	ACA@@@T	-0.83	down
rs4851606	TGT@@@A	-0.83	down
rs2192757	ACG@@@T	-0.83	down
rs1357471	ACG@@@T	-0.83	down
rs3849365	TGT@@@A	-0.83	down
rs741285	ACA@@@T	-0.83	down
rs4851616	ACG@@@T	-0.83	down
rs4851617	ACA@@@T	-0.83	down
rs7581853	ACG@@@T	-0.83	down
rs10193009	ACA@@@T	-0.83	down
rs12712159	TGT@@@A	-0.83	down
rs10196579	ACG@@@T	-0.83	down
rs3783567	CGT@@@A	-0.83	down
rs2030833	TGT@@@A	-0.83	down
rs6733839	ACA@@@T	-0.83	down
rs4662713	ACG@@@T	-0.83	down
rs2174270	ACG@@@T	-0.83	down
rs12479003	ACA@@@T	-0.83	down
rs2069904	CGT@@@A	-0.83	down
rs1799808	ACG@@@T	-0.83	down
rs2069916	ACG@@@T	-0.83	down
rs6722447	CGT@@@A	-0.83	down
rs334143	ACA@@@T	-0.83	down
rs2679409	ACA@@@T	-0.83	down
rs777437	ACG@@@T	-0.83	down
rs72864420	CGT@@@A	-0.83	down
rs6432512	ACG@@@T	-0.83	down
rs16849225	ACA@@@T	-0.83	down
rs10490694	CGT@@@A	-0.83	down
rs6710388	ACG@@@T	-0.83	down
rs12475700	CGT@@@A	-0.83	down
rs537183	ACG@@@T	-0.83	down
rs2287623	TGT@@@A	-0.83	down
rs830948	TGT@@@A	-0.83	down
rs10183486	ACG@@@T	-0.83	down
rs5743185	CGT@@@A	-0.83	down
rs10168266	ACA@@@T	-0.83	down
rs7594501	TGT@@@A	-0.83	down
rs10174238	CGT@@@A	-0.83	down
rs13030978	ACA@@@T	-0.83	down
rs12622674	CGT@@@A	-0.83	down
rs13394871	CGT@@@A	-0.83	down
rs1595823	ACG@@@T	-0.83	down
rs10184227	ACG@@@T	-0.83	down
rs10206714	ACG@@@T	-0.83	down
rs2117339	ACG@@@T	-0.83	down
rs10439267	ACG@@@T	-0.83	down
rs4675344	ACG@@@T	-0.83	down
rs1980422	ACG@@@T	-0.83	down
rs3087243	CGT@@@A	-0.83	down
rs966423	ACG@@@T	-0.83	down
rs11676348	ACG@@@T	-0.83	down
rs1000879	TGT@@@A	-0.83	down
rs611203	CGT@@@A	-0.83	down
rs4672907	CGT@@@A	-0.83	down
rs2943645	ACA@@@T	-0.83	down
rs10498210	CGT@@@A	-0.83	down
rs560304	ACG@@@T	-0.83	down
rs7423615	ACG@@@T	-0.83	down
rs838705	TGT@@@A	-0.83	down
rs838736	CGT@@@A	-0.83	down
rs11686188	CGT@@@A	-0.83	down
rs17864661	ACG@@@T	-0.83	down
rs2741013	ACG@@@T	-0.83	down
rs6707134	TGT@@@A	-0.83	down
rs2741028	CGT@@@A	-0.83	down
rs2602364	TGT@@@A	-0.83	down
rs2741030	ACG@@@T	-0.83	down
rs7608713	TGT@@@A	-0.83	down
rs1113193	CGT@@@A	-0.83	down
rs7585521	CGT@@@A	-0.83	down
rs2741044	TGT@@@A	-0.83	down
rs4663871	CGT@@@A	-0.83	down
rs17862857	ACA@@@T	-0.83	down
rs2602377	TGT@@@A	-0.83	down
rs2602379	TGT@@@A	-0.83	down
rs12615708	CGT@@@A	-0.83	down
rs7571915	CGT@@@A	-0.83	down
rs17864686	TGT@@@A	-0.83	down
rs6736508	CGT@@@A	-0.83	down
rs6736743	TGT@@@A	-0.83	down
rs13015720	TGT@@@A	-0.83	down
rs17864692	CGT@@@A	-0.83	down
rs12471030	ACG@@@T	-0.83	down
rs11689628	ACG@@@T	-0.83	down
rs17868337	CGT@@@A	-0.83	down
rs28899194	ACG@@@T	-0.83	down
rs28900379	ACA@@@T	-0.83	down
rs6747843	TGT@@@A	-0.83	down
rs4148325	ACG@@@T	-0.83	down
rs6708136	ACG@@@T	-0.83	down
rs4148328	ACA@@@T	-0.83	down
rs4148329	ACG@@@T	-0.83	down
rs1587493	TGT@@@A	-0.83	down
rs9808231	ACG@@@T	-0.83	down
rs17862891	CGT@@@A	-0.83	down
rs6716168	ACA@@@T	-0.83	down
rs13401104	CGT@@@A	-0.83	down
rs13424612	ACG@@@T	-0.83	down
rs3749171	ACG@@@T	-0.83	down
rs3771570	ACA@@@T	-0.83	down
rs407334	ACA@@@T	-0.83	down
rs4135361	CGT@@@A	-0.83	down
rs7639618	ACA@@@T	-0.83	down
rs17042395	CGT@@@A	-0.83	down
rs7641603	ACG@@@T	-0.83	down
rs17013348	CGT@@@A	-0.83	down
rs9830674	ACG@@@T	-0.83	down
rs12487340	ACA@@@T	-0.83	down
rs7653795	CGT@@@A	-0.83	down
rs2100006	TGT@@@A	-0.83	down
rs7640543	CGT@@@A	-0.83	down
rs12631864	CGT@@@A	-0.83	down
rs3935472	CGT@@@A	-0.83	down
rs7428779	ACG@@@T	-0.83	down
rs6791171	ACG@@@T	-0.83	down
rs6800541	ACG@@@T	-0.83	down
rs6798015	ACG@@@T	-0.83	down
rs6599257	ACG@@@T	-0.83	down
rs10212338	CGT@@@A	-0.83	down
rs1994157	CGT@@@A	-0.83	down
rs9818982	CGT@@@A	-0.83	down
rs17279437	CGT@@@A	-0.83	down
rs2097282	ACA@@@T	-0.83	down
rs17079313	TGT@@@A	-0.83	down
rs6976	ACG@@@T	-0.83	down
rs2564938	ACG@@@T	-0.83	down
rs2564917	ACA@@@T	-0.83	down
rs6795735	ACG@@@T	-0.83	down
rs9811920	TGT@@@A	-0.83	down
rs1846594	CGT@@@A	-0.83	down
rs2293370	TGT@@@A	-0.83	down
rs16830551	ACG@@@T	-0.83	down
rs17740066	CGT@@@A	-0.83	down
rs10934582	CGT@@@A	-0.83	down
rs16833168	ACG@@@T	-0.83	down
rs3792366	CGT@@@A	-0.83	down
rs2003334	ACG@@@T	-0.83	down
rs9836225	ACA@@@T	-0.83	down
rs1542829	TGT@@@A	-0.83	down
rs6787177	ACG@@@T	-0.83	down
rs3811647	CGT@@@A	-0.83	down
rs9843728	ACA@@@T	-0.83	down
rs6773354	ACG@@@T	-0.83	down
rs9844666	CGT@@@A	-0.83	down
rs9826828	TGT@@@A	-0.83	down
rs1209710	ACG@@@T	-0.83	down
rs9818870	ACG@@@T	-0.83	down
rs7621485	CGT@@@A	-0.83	down
rs7621757	TGT@@@A	-0.83	down
rs7615316	TGT@@@A	-0.83	down
rs6793735	CGT@@@A	-0.83	down
rs74669765	ACG@@@T	-0.83	down
rs10513415	ACG@@@T	-0.83	down
rs13078008	TGT@@@A	-0.83	down
rs76663203	CGT@@@A	-0.83	down
rs1353248	ACG@@@T	-0.83	down
rs480134	ACA@@@T	-0.83	down
rs545232	ACG@@@T	-0.83	down
rs2840057	TGT@@@A	-0.83	down
rs9817317	CGT@@@A	-0.83	down
rs7619524	ACG@@@T	-0.83	down
rs6808582	TGT@@@A	-0.83	down
rs1707705	TGT@@@A	-0.83	down
rs1707713	ACG@@@T	-0.83	down
rs829783	TGT@@@A	-0.83	down
rs1707652	ACA@@@T	-0.83	down
rs2089885	CGT@@@A	-0.83	down
rs9850874	TGT@@@A	-0.83	down
rs1545166	ACG@@@T	-0.83	down
rs17659724	ACG@@@T	-0.83	down
rs9829437	TGT@@@A	-0.83	down
rs1349212	CGT@@@A	-0.83	down
rs9808916	ACG@@@T	-0.83	down
rs13067211	TGT@@@A	-0.83	down
rs7642230	CGT@@@A	-0.83	down
rs6795406	TGT@@@A	-0.83	down
rs4680683	ACA@@@T	-0.83	down
rs9872308	ACA@@@T	-0.83	down
rs13314077	TGT@@@A	-0.83	down
rs1343040	CGT@@@A	-0.83	down
rs10513686	CGT@@@A	-0.83	down
rs7653441	TGT@@@A	-0.83	down
rs6141	ACG@@@T	-0.83	down
rs4481184	ACG@@@T	-0.83	down
rs720390	CGT@@@A	-0.83	down
rs5030023	CGT@@@A	-0.83	down
rs7652995	TGT@@@A	-0.83	down
rs2030520	ACG@@@T	-0.83	down
rs2030519	TGT@@@A	-0.83	down
rs2049218	ACG@@@T	-0.83	down
rs13072608	ACG@@@T	-0.83	down
rs12632706	ACA@@@T	-0.83	down
rs6799597	ACG@@@T	-0.83	down
rs1564282	ACA@@@T	-0.83	down
rs11248051	ACG@@@T	-0.83	down
rs7656416	ACG@@@T	-0.83	down
rs2247341	CGT@@@A	-0.83	down
rs11248108	CGT@@@A	-0.83	down
rs362272	CGT@@@A	-0.83	down
rs2798224	TGT@@@A	-0.83	down
rs7658462	ACG@@@T	-0.83	down
rs2857861	ACG@@@T	-0.83	down
rs6824295	ACG@@@T	-0.83	down
rs870142	ACG@@@T	-0.83	down
rs4689388	CGT@@@A	-0.83	down
rs1949921	CGT@@@A	-0.83	down
rs2127796	ACG@@@T	-0.83	down
rs1825043	CGT@@@A	-0.83	down
rs6815602	ACA@@@T	-0.83	down
rs16898588	ACA@@@T	-0.83	down
rs13151183	TGT@@@A	-0.83	down
rs7671092	ACA@@@T	-0.83	down
rs6858393	ACG@@@T	-0.83	down
rs13140817	CGT@@@A	-0.83	down
rs10939514	ACA@@@T	-0.83	down
rs1401440	ACA@@@T	-0.83	down
rs16889260	ACG@@@T	-0.83	down
rs9684729	ACG@@@T	-0.83	down
rs883041	ACG@@@T	-0.83	down
rs12644047	TGT@@@A	-0.83	down
rs13129868	TGT@@@A	-0.83	down
rs16890979	ACG@@@T	-0.83	down
rs938558	CGT@@@A	-0.83	down
rs4697701	CGT@@@A	-0.83	down
rs12498150	ACA@@@T	-0.83	down
rs4235347	ACA@@@T	-0.83	down
rs9994266	CGT@@@A	-0.83	down
rs7378340	ACA@@@T	-0.83	down
rs4314284	ACG@@@T	-0.83	down
rs10001964	ACG@@@T	-0.83	down
rs6449159	TGT@@@A	-0.83	down
rs6847019	ACA@@@T	-0.83	down
rs9998811	CGT@@@A	-0.83	down
rs6449201	ACG@@@T	-0.83	down
rs4364264	ACA@@@T	-0.83	down
rs10033612	ACG@@@T	-0.83	down
rs6849736	TGT@@@A	-0.83	down
rs10939650	ACG@@@T	-0.83	down
rs1014290	CGT@@@A	-0.83	down
rs9291640	ACG@@@T	-0.83	down
rs9291642	ACA@@@T	-0.83	down
rs3796840	ACG@@@T	-0.83	down
rs13122112	CGT@@@A	-0.83	down
rs16892420	CGT@@@A	-0.83	down
rs10012779	ACG@@@T	-0.83	down
rs733175	ACG@@@T	-0.83	down
rs7683832	CGT@@@A	-0.83	down
rs714873	TGT@@@A	-0.83	down
rs11731597	ACA@@@T	-0.83	down
rs2241473	CGT@@@A	-0.83	down
rs734122	CGT@@@A	-0.83	down
rs4393994	ACG@@@T	-0.83	down
rs3886038	ACA@@@T	-0.83	down
rs11722643	ACG@@@T	-0.83	down
rs10155145	ACA@@@T	-0.83	down
rs881643	TGT@@@A	-0.83	down
rs17197769	ACG@@@T	-0.83	down
rs4399989	CGT@@@A	-0.83	down
rs10012288	TGT@@@A	-0.83	down
rs12498256	ACG@@@T	-0.83	down
rs6816215	ACG@@@T	-0.83	down
rs17385294	TGT@@@A	-0.83	down
rs874079	ACG@@@T	-0.83	down
rs11721530	TGT@@@A	-0.83	down
rs2215691	ACA@@@T	-0.83	down
rs4697968	ACG@@@T	-0.83	down
rs6845818	ACG@@@T	-0.83	down
rs10489073	CGT@@@A	-0.83	down
rs7435841	CGT@@@A	-0.83	down
rs6449449	ACG@@@T	-0.83	down
rs2868939	TGT@@@A	-0.83	down
rs9291683	CGT@@@A	-0.83	down
rs759024	CGT@@@A	-0.83	down
rs10938761	ACG@@@T	-0.83	down
rs6849583	TGT@@@A	-0.83	down
rs4607209	CGT@@@A	-0.83	down
rs7677318	TGT@@@A	-0.83	down
rs7697246	ACA@@@T	-0.83	down
rs4698050	ACG@@@T	-0.83	down
rs10033825	ACG@@@T	-0.83	down
rs2868942	ACA@@@T	-0.83	down
rs12641877	CGT@@@A	-0.83	down
rs2286465	CGT@@@A	-0.83	down
rs2531185	ACG@@@T	-0.83	down
rs10516207	ACG@@@T	-0.83	down
rs10938919	CGT@@@A	-0.83	down
rs4698412	CGT@@@A	-0.83	down
rs2707450	ACG@@@T	-0.83	down
rs16896068	TGT@@@A	-0.83	down
rs12506688	ACA@@@T	-0.83	down
rs12510962	CGT@@@A	-0.83	down
rs4540058	TGT@@@A	-0.83	down
rs6824105	CGT@@@A	-0.83	down
rs10024216	CGT@@@A	-0.83	down
rs10008492	ACA@@@T	-0.83	down
rs4331786	ACG@@@T	-0.83	down
rs2101521	CGT@@@A	-0.83	down
rs5743794	ACA@@@T	-0.83	down
rs6833914	ACG@@@T	-0.83	down
rs7673348	CGT@@@A	-0.83	down
rs1873195	ACG@@@T	-0.83	down
rs1027201	ACG@@@T	-0.83	down
rs10938494	TGT@@@A	-0.83	down
rs6832495	CGT@@@A	-0.83	down
rs4695267	ACG@@@T	-0.83	down
rs7676985	CGT@@@A	-0.83	down
rs7677751	ACA@@@T	-0.83	down
rs2307049	CGT@@@A	-0.83	down
rs13117307	ACA@@@T	-0.83	down
rs17081935	ACG@@@T	-0.83	down
rs72633879	TGT@@@A	-0.83	down
rs768244	ACA@@@T	-0.83	down
rs705117	ACG@@@T	-0.83	down
rs1894292	TGT@@@A	-0.83	down
rs16850885	CGT@@@A	-0.83	down
rs41440045	CGT@@@A	-0.83	down
rs4234848	CGT@@@A	-0.83	down
rs10488929	ACA@@@T	-0.83	down
rs13111293	ACG@@@T	-0.83	down
rs340630	CGT@@@A	-0.83	down
rs2728119	CGT@@@A	-0.83	down
rs12641001	ACA@@@T	-0.83	down
rs6818927	ACG@@@T	-0.83	down
rs2725261	ACG@@@T	-0.83	down
rs3109823	ACG@@@T	-0.83	down
rs6532049	ACA@@@T	-0.83	down
rs2725245	TGT@@@A	-0.83	down
rs6821227	ACA@@@T	-0.83	down
rs2904185	ACG@@@T	-0.83	down
rs4491984	ACA@@@T	-0.83	down
rs10032109	ACA@@@T	-0.83	down
rs34752329	CGT@@@A	-0.83	down
rs6845249	ACA@@@T	-0.83	down
rs10024717	CGT@@@A	-0.83	down
rs28375859	TGT@@@A	-0.83	down
rs10022462	ACG@@@T	-0.83	down
rs17014018	CGT@@@A	-0.83	down
rs3822072	CGT@@@A	-0.83	down
rs356219	CGT@@@A	-0.83	down
rs356165	CGT@@@A	-0.83	down
rs3775423	ACA@@@T	-0.83	down
rs3775439	CGT@@@A	-0.83	down
rs11941250	TGT@@@A	-0.83	down
rs735404	CGT@@@A	-0.83	down
rs2866406	CGT@@@A	-0.83	down
rs6844332	TGT@@@A	-0.83	down
rs2866413	CGT@@@A	-0.83	down
rs11937871	ACG@@@T	-0.83	down
rs11725523	CGT@@@A	-0.83	down
rs17036052	ACG@@@T	-0.83	down
rs12374256	CGT@@@A	-0.83	down
rs17036156	ACG@@@T	-0.83	down
rs11733287	CGT@@@A	-0.83	down
rs11097901	ACA@@@T	-0.83	down
rs6843082	CGT@@@A	-0.83	down
rs13152701	CGT@@@A	-0.83	down
rs1479924	TGT@@@A	-0.83	down
rs967004	TGT@@@A	-0.83	down
rs13105102	TGT@@@A	-0.83	down
rs995758	ACG@@@T	-0.83	down
rs1492820	TGT@@@A	-0.83	down
rs1912826	CGT@@@A	-0.83	down
rs4253248	CGT@@@A	-0.83	down
rs35984397	CGT@@@A	-0.83	down
rs4253282	ACG@@@T	-0.83	down
rs925451	TGT@@@A	-0.83	down
rs28690003	TGT@@@A	-0.83	down
rs10025152	TGT@@@A	-0.83	down
rs1008728	ACG@@@T	-0.83	down
rs10069690	ACA@@@T	-0.83	down
rs4635969	CGT@@@A	-0.83	down
rs2964748	ACG@@@T	-0.83	down
rs34043481	CGT@@@A	-0.83	down
rs1910358	ACG@@@T	-0.83	down
rs12519594	TGT@@@A	-0.83	down
rs4327572	ACA@@@T	-0.83	down
rs7703726	ACG@@@T	-0.83	down
rs56046724	ACG@@@T	-0.83	down
rs185186	TGT@@@A	-0.83	down
rs251641	ACG@@@T	-0.83	down
rs163585	ACA@@@T	-0.83	down
rs1428281	ACG@@@T	-0.83	down
rs13178208	ACA@@@T	-0.83	down
rs13178458	ACG@@@T	-0.83	down
rs10941229	ACG@@@T	-0.83	down
rs37369	ACG@@@T	-0.83	down
rs40199	TGT@@@A	-0.83	down
rs13177884	ACA@@@T	-0.83	down
rs43160	CGT@@@A	-0.83	down
rs10521022	ACG@@@T	-0.83	down
rs16869934	ACG@@@T	-0.83	down
rs9292777	ACA@@@T	-0.83	down
rs6871834	TGT@@@A	-0.83	down
rs1876144	TGT@@@A	-0.83	down
rs3212594	CGT@@@A	-0.83	down
rs71624119	TGT@@@A	-0.83	down
rs832566	CGT@@@A	-0.83	down
rs832529	ACA@@@T	-0.83	down
rs1445996	ACG@@@T	-0.83	down
rs527511	ACG@@@T	-0.83	down
rs1551894	TGT@@@A	-0.83	down
rs3846663	ACA@@@T	-0.83	down
rs3804231	CGT@@@A	-0.83	down
rs4457053	CGT@@@A	-0.83	down
rs1479567	CGT@@@A	-0.83	down
rs921943	ACA@@@T	-0.83	down
rs17823642	ACA@@@T	-0.83	down
rs7700970	ACG@@@T	-0.83	down
rs2367281	ACG@@@T	-0.83	down
rs4869272	ACA@@@T	-0.83	down
rs4869273	ACG@@@T	-0.83	down
rs6882366	ACG@@@T	-0.83	down
rs9327881	CGT@@@A	-0.83	down
rs10479334	ACA@@@T	-0.83	down
rs6859041	TGT@@@A	-0.83	down
rs2034896	TGT@@@A	-0.83	down
rs17470137	TGT@@@A	-0.83	down
rs3916442	CGT@@@A	-0.83	down
rs7727544	ACA@@@T	-0.83	down
rs2522056	CGT@@@A	-0.83	down
rs7733088	CGT@@@A	-0.83	down
rs253296	CGT@@@A	-0.83	down
rs9918250	TGT@@@A	-0.83	down
rs10036748	ACG@@@T	-0.83	down
rs17728338	CGT@@@A	-0.83	down
rs10071215	ACA@@@T	-0.83	down
rs9313772	ACA@@@T	-0.83	down
rs3213094	ACG@@@T	-0.83	down
rs3213087	ACG@@@T	-0.83	down
rs953861	CGT@@@A	-0.83	down
rs6556412	CGT@@@A	-0.83	down
rs40264	ACG@@@T	-0.83	down
rs3095847	ACG@@@T	-0.83	down
rs29784	ACG@@@T	-0.83	down
rs255322	CGT@@@A	-0.83	down
rs9313619	ACG@@@T	-0.83	down
rs6556062	ACG@@@T	-0.83	down
rs6882776	CGT@@@A	-0.83	down
rs6861681	TGT@@@A	-0.83	down
rs10039241	CGT@@@A	-0.83	down
rs2878686	ACG@@@T	-0.83	down
rs9313751	CGT@@@A	-0.83	down
rs6890580	TGT@@@A	-0.83	down
rs2336237	TGT@@@A	-0.83	down
rs12660023	CGT@@@A	-0.83	down
rs6880798	TGT@@@A	-0.83	down
rs4131289	CGT@@@A	-0.83	down
rs4074995	CGT@@@A	-0.83	down
rs7708314	ACG@@@T	-0.83	down
rs3812036	ACG@@@T	-0.83	down
rs12210050	ACG@@@T	-0.83	down
rs3024317	CGT@@@A	-0.83	down
rs6901377	ACA@@@T	-0.83	down
rs13212734	CGT@@@A	-0.83	down
rs9328398	ACA@@@T	-0.83	down
rs592377	ACG@@@T	-0.83	down
rs17762454	ACG@@@T	-0.83	down
rs9502570	ACG@@@T	-0.83	down
rs1358904	ACG@@@T	-0.83	down
rs3778337	CGT@@@A	-0.83	down
rs9366669	TGT@@@A	-0.83	down
rs4713044	CGT@@@A	-0.83	down
rs12199131	CGT@@@A	-0.83	down
rs2327325	TGT@@@A	-0.83	down
rs12195587	CGT@@@A	-0.83	down
rs3798707	ACG@@@T	-0.83	down
rs2295601	TGT@@@A	-0.83	down
rs953413	CGT@@@A	-0.83	down
rs10498676	CGT@@@A	-0.83	down
rs9393915	ACA@@@T	-0.83	down
rs4711171	ACA@@@T	-0.83	down
rs12665478	CGT@@@A	-0.83	down
rs6900578	CGT@@@A	-0.83	down
rs10478730	ACG@@@T	-0.83	down
rs874448	TGT@@@A	-0.83	down
rs7768642	CGT@@@A	-0.83	down
rs9460538	TGT@@@A	-0.83	down
rs9465852	CGT@@@A	-0.83	down
rs7752906	CGT@@@A	-0.83	down
rs9368219	ACG@@@T	-0.83	down
rs2328548	TGT@@@A	-0.83	down
rs6928012	ACG@@@T	-0.83	down
rs9467160	CGT@@@A	-0.83	down
rs1126617	ACG@@@T	-0.83	down
rs7759796	ACG@@@T	-0.83	down
rs5009711	ACA@@@T	-0.83	down
rs9461146	ACG@@@T	-0.83	down
rs12524380	CGT@@@A	-0.83	down
rs17253044	ACA@@@T	-0.83	down
rs214055	ACG@@@T	-0.83	down
rs2328879	ACA@@@T	-0.83	down
rs17492120	ACA@@@T	-0.83	down
rs4712949	ACG@@@T	-0.83	down
rs2328891	TGT@@@A	-0.83	down
rs9366627	ACG@@@T	-0.83	down
rs17492659	ACG@@@T	-0.83	down
rs3922681	ACA@@@T	-0.83	down
rs4132072	ACG@@@T	-0.83	down
rs9379783	ACA@@@T	-0.83	down
rs16890987	ACG@@@T	-0.83	down
rs9358880	ACA@@@T	-0.83	down
rs9348694	ACA@@@T	-0.83	down
rs1892256	ACG@@@T	-0.83	down
rs7770037	TGT@@@A	-0.83	down
rs3778272	TGT@@@A	-0.83	down
rs6456701	ACA@@@T	-0.83	down
rs1165215	CGT@@@A	-0.83	down
rs1575535	TGT@@@A	-0.83	down
rs1575534	ACA@@@T	-0.83	down
rs9461218	CGT@@@A	-0.83	down
rs13201341	ACA@@@T	-0.83	down
rs4712976	ACG@@@T	-0.83	down
rs13211947	ACA@@@T	-0.83	down
rs6938233	ACA@@@T	-0.83	down
rs1865760	ACA@@@T	-0.83	down
rs3752421	CGT@@@A	-0.83	down
rs199736	ACG@@@T	-0.83	down
rs10946800	ACA@@@T	-0.83	down
rs9467656	TGT@@@A	-0.83	down
rs12216125	ACG@@@T	-0.83	down
rs9358904	TGT@@@A	-0.83	down
rs9295688	TGT@@@A	-0.83	down
rs198856	TGT@@@A	-0.83	down
rs198833	TGT@@@A	-0.83	down
rs198828	CGT@@@A	-0.83	down
rs16891484	CGT@@@A	-0.83	down
rs9393713	TGT@@@A	-0.83	down
rs7745603	ACA@@@T	-0.83	down
rs156742	CGT@@@A	-0.83	down
rs149970	TGT@@@A	-0.83	down
rs17720293	ACG@@@T	-0.83	down
rs2073151	CGT@@@A	-0.83	down
rs2107191	ACG@@@T	-0.83	down
rs7776082	CGT@@@A	-0.83	down
rs11758087	TGT@@@A	-0.83	down
rs1611710	ACG@@@T	-0.83	down
rs417162	ACG@@@T	-0.83	down
rs3893464	TGT@@@A	-0.83	down
rs9261212	ACA@@@T	-0.83	down
rs2844796	TGT@@@A	-0.83	down
rs2523989	ACG@@@T	-0.83	down
rs2523995	ACG@@@T	-0.83	down
rs2857436	ACG@@@T	-0.83	down
rs2857439	TGT@@@A	-0.83	down
rs757262	ACG@@@T	-0.83	down
rs1318638	ACA@@@T	-0.83	down
rs3132671	ACA@@@T	-0.83	down
rs3094073	CGT@@@A	-0.83	down
rs3130405	ACA@@@T	-0.83	down
rs3129705	CGT@@@A	-0.83	down
rs261949	CGT@@@A	-0.83	down
rs3094057	TGT@@@A	-0.83	down
rs2057726	ACA@@@T	-0.83	down
rs1264563	ACA@@@T	-0.83	down
rs7741364	TGT@@@A	-0.83	down
rs9261919	TGT@@@A	-0.83	down
rs3094121	ACA@@@T	-0.83	down
rs12527415	ACG@@@T	-0.83	down
rs11758688	ACA@@@T	-0.83	down
rs3131060	TGT@@@A	-0.83	down
rs10947096	CGT@@@A	-0.83	down
rs2394403	ACA@@@T	-0.83	down
rs4713383	TGT@@@A	-0.83	down
rs1264344	ACG@@@T	-0.83	down
rs2250264	TGT@@@A	-0.83	down
rs6924600	CGT@@@A	-0.83	down
rs2239518	ACG@@@T	-0.83	down
rs2074508	TGT@@@A	-0.83	down
rs2532934	TGT@@@A	-0.83	down
rs3873334	CGT@@@A	-0.83	down
rs12190030	ACA@@@T	-0.83	down
rs1634731	TGT@@@A	-0.83	down
rs9391701	TGT@@@A	-0.83	down
rs4248154	ACG@@@T	-0.83	down
rs11753208	ACA@@@T	-0.83	down
rs9262560	ACG@@@T	-0.83	down
rs2523870	ACG@@@T	-0.83	down
rs3094211	CGT@@@A	-0.83	down
rs3131003	CGT@@@A	-0.83	down
rs3815087	CGT@@@A	-0.83	down
rs1966	ACG@@@T	-0.83	down
rs3130952	CGT@@@A	-0.83	down
rs3130473	ACG@@@T	-0.83	down
rs3873380	ACG@@@T	-0.83	down
rs3905495	CGT@@@A	-0.83	down
rs9366778	CGT@@@A	-0.83	down
rs9368677	CGT@@@A	-0.83	down
rs2596501	ACG@@@T	-0.83	down
rs2844579	CGT@@@A	-0.83	down
rs2844559	ACG@@@T	-0.83	down
rs2254549	ACA@@@T	-0.83	down
rs2523640	CGT@@@A	-0.83	down
rs13198903	ACG@@@T	-0.83	down
rs3957111	CGT@@@A	-0.83	down
rs2596573	ACG@@@T	-0.83	down
rs2844529	TGT@@@A	-0.83	down
rs4711268	ACG@@@T	-0.83	down
rs13437082	ACG@@@T	-0.83	down
rs4711269	ACA@@@T	-0.83	down
rs4711269	ACG@@@T	-0.83	down
rs2596517	CGT@@@A	-0.83	down
rs16899524	ACG@@@T	-0.83	down
rs6910087	ACA@@@T	-0.83	down
rs9501106	CGT@@@A	-0.83	down
rs2844513	TGT@@@A	-0.83	down
rs2596472	CGT@@@A	-0.83	down
rs2516518	CGT@@@A	-0.83	down
rs2251824	TGT@@@A	-0.83	down
rs6929796	CGT@@@A	-0.83	down
rs2269475	ACG@@@T	-0.83	down
rs2736172	ACG@@@T	-0.83	down
rs1046089	CGT@@@A	-0.83	down
rs755714	ACA@@@T	-0.83	down
rs2844463	CGT@@@A	-0.83	down
rs9267546	CGT@@@A	-0.83	down
rs376510	ACG@@@T	-0.83	down
rs3101018	ACG@@@T	-0.83	down
rs2299851	TGT@@@A	-0.83	down
rs2227956	CGT@@@A	-0.83	down
rs11966200	ACG@@@T	-0.83	down
rs494620	CGT@@@A	-0.83	down
rs2242665	ACG@@@T	-0.83	down
rs2736428	ACG@@@T	-0.83	down
rs558702	TGT@@@A	-0.83	down
rs2734335	TGT@@@A	-0.83	down
rs403569	CGT@@@A	-0.83	down
rs387608	CGT@@@A	-0.83	down
rs204883	CGT@@@A	-0.83	down
rs3130287	ACG@@@T	-0.83	down
rs28732178	CGT@@@A	-0.83	down
rs408359	CGT@@@A	-0.83	down
rs1035798	TGT@@@A	-0.83	down
rs2856437	TGT@@@A	-0.83	down
rs3131296	ACA@@@T	-0.83	down
rs206016	TGT@@@A	-0.83	down
rs434841	CGT@@@A	-0.83	down
rs9296015	CGT@@@A	-0.83	down
rs3115553	ACA@@@T	-0.83	down
rs565571	CGT@@@A	-0.83	down
rs3864301	ACG@@@T	-0.83	down
rs7341300	ACA@@@T	-0.83	down
rs7341328	TGT@@@A	-0.83	down
rs9268199	TGT@@@A	-0.83	down
rs1018431	CGT@@@A	-0.83	down
rs9268235	ACA@@@T	-0.83	down
rs9368712	CGT@@@A	-0.83	down
rs9296022	TGT@@@A	-0.83	down
rs3132959	TGT@@@A	-0.83	down
rs1003879	CGT@@@A	-0.83	down
rs9368716	CGT@@@A	-0.83	down
rs9469099	CGT@@@A	-0.83	down
rs1265763	ACA@@@T	-0.83	down
rs3117118	ACA@@@T	-0.83	down
rs2143462	CGT@@@A	-0.83	down
rs3129933	CGT@@@A	-0.83	down
rs2273017	CGT@@@A	-0.83	down
rs3817973	ACA@@@T	-0.83	down
rs3129953	ACG@@@T	-0.83	down
rs3763305	CGT@@@A	-0.83	down
rs28362683	CGT@@@A	-0.83	down
rs3763308	TGT@@@A	-0.83	down
rs3763317	ACG@@@T	-0.83	down
rs9268516	ACG@@@T	-0.83	down
rs9268544	CGT@@@A	-0.83	down
rs4988822	ACA@@@T	-0.83	down
rs9268606	CGT@@@A	-0.83	down
rs984778	ACA@@@T	-0.83	down
rs3129858	CGT@@@A	-0.83	down
rs3135338	ACA@@@T	-0.83	down
rs9268615	CGT@@@A	-0.83	down
rs2395175	TGT@@@A	-0.83	down
rs9268634	CGT@@@A	-0.83	down
rs3129881	ACA@@@T	-0.83	down
rs3129888	CGT@@@A	-0.83	down
rs2239803	ACG@@@T	-0.83	down
rs2239803	ACA@@@T	-0.83	down
rs3177928	CGT@@@A	-0.83	down
rs2213585	TGT@@@A	-0.83	down
rs7754768	ACA@@@T	-0.83	down
rs7754768	ACG@@@T	-0.83	down
rs9378264	TGT@@@A	-0.83	down
rs28895258	ACG@@@T	-0.83	down
rs28895261	CGT@@@A	-0.83	down
rs9405112	CGT@@@A	-0.83	down
rs71543453	ACG@@@T	-0.83	down
rs9269254	ACA@@@T	-0.83	down
rs9270157	ACG@@@T	-0.83	down
rs28366288	ACA@@@T	-0.83	down
rs9270556	CGT@@@A	-0.83	down
rs28366301	TGT@@@A	-0.83	down
rs9270606	ACA@@@T	-0.83	down
rs9270651	ACA@@@T	-0.83	down
rs9270807	TGT@@@A	-0.83	down
rs2516050	TGT@@@A	-0.83	down
rs2647071	ACG@@@T	-0.83	down
rs9271117	ACA@@@T	-0.83	down
rs9271117	ACG@@@T	-0.83	down
rs2858859	TGT@@@A	-0.83	down
rs146146117	ACA@@@T	-0.83	down
rs9271465	ACA@@@T	-0.83	down
rs9271568	TGT@@@A	-0.83	down
rs3129763	TGT@@@A	-0.83	down
rs9271643	CGT@@@A	-0.83	down
rs9272320	CGT@@@A	-0.83	down
rs17212420	ACG@@@T	-0.83	down
rs9275219	ACA@@@T	-0.83	down
rs17427445	CGT@@@A	-0.83	down
rs6457617	ACA@@@T	-0.83	down
rs9275328	ACG@@@T	-0.83	down
rs2647044	TGT@@@A	-0.83	down
rs2856720	ACA@@@T	-0.83	down
rs9275393	TGT@@@A	-0.83	down
rs9275522	ACA@@@T	-0.83	down
rs16898264	CGT@@@A	-0.83	down
rs9275793	TGT@@@A	-0.83	down
rs9275936	CGT@@@A	-0.83	down
rs5029393	CGT@@@A	-0.83	down
rs7771946	ACG@@@T	-0.83	down
rs9276186	CGT@@@A	-0.83	down
rs9276313	CGT@@@A	-0.83	down
rs5021448	ACA@@@T	-0.83	down
rs9276482	ACG@@@T	-0.83	down
rs9276555	CGT@@@A	-0.83	down
rs1573649	CGT@@@A	-0.83	down
rs719654	TGT@@@A	-0.83	down
rs7758736	CGT@@@A	-0.83	down
rs2621330	ACG@@@T	-0.83	down
rs16870880	ACG@@@T	-0.83	down
rs11575907	ACA@@@T	-0.83	down
rs2071474	ACA@@@T	-0.83	down
rs1383258	ACG@@@T	-0.83	down
rs2071472	ACA@@@T	-0.83	down
rs2857107	ACA@@@T	-0.83	down
rs1894406	ACA@@@T	-0.83	down
rs10484565	TGT@@@A	-0.83	down
rs241440	ACA@@@T	-0.83	down
rs1015166	ACG@@@T	-0.83	down
rs1800454	ACG@@@T	-0.83	down
rs991760	CGT@@@A	-0.83	down
rs3749981	ACA@@@T	-0.83	down
rs3101942	CGT@@@A	-0.83	down
rs154981	ACA@@@T	-0.83	down
rs1480380	ACG@@@T	-0.83	down
rs11539216	CGT@@@A	-0.83	down
rs206777	CGT@@@A	-0.83	down
rs412065	CGT@@@A	-0.83	down
rs379569	TGT@@@A	-0.83	down
rs426523	ACG@@@T	-0.83	down
rs446853	ACA@@@T	-0.83	down
rs34937821	CGT@@@A	-0.83	down
rs9469329	ACA@@@T	-0.83	down
rs17214519	CGT@@@A	-0.83	down
rs9469331	TGT@@@A	-0.83	down
rs2301220	ACG@@@T	-0.83	down
rs3128961	CGT@@@A	-0.83	down
rs9277497	ACA@@@T	-0.83	down
rs9277533	ACA@@@T	-0.83	down
rs3130186	ACA@@@T	-0.83	down
rs3097650	ACA@@@T	-0.83	down
rs3097652	ACA@@@T	-0.83	down
rs6928954	ACG@@@T	-0.83	down
rs3117222	ACG@@@T	-0.83	down
rs3116985	CGT@@@A	-0.83	down
rs3129223	ACA@@@T	-0.83	down
rs455567	TGT@@@A	-0.83	down
rs4713668	ACA@@@T	-0.83	down
rs2814982	ACG@@@T	-0.83	down
rs4236060	ACG@@@T	-0.83	down
rs3761781	TGT@@@A	-0.83	down
rs6925777	ACG@@@T	-0.83	down
rs9381096	CGT@@@A	-0.83	down
rs11969866	ACA@@@T	-0.83	down
rs6922061	TGT@@@A	-0.83	down
rs4554318	ACG@@@T	-0.83	down
rs9369425	CGT@@@A	-0.83	down
rs10456526	CGT@@@A	-0.83	down
rs9472142	ACG@@@T	-0.83	down
rs2277119	ACG@@@T	-0.83	down
rs7767605	TGT@@@A	-0.83	down
rs9381469	CGT@@@A	-0.83	down
rs2216464	ACA@@@T	-0.83	down
rs9381475	ACG@@@T	-0.83	down
rs9349373	TGT@@@A	-0.83	down
rs9350602	ACG@@@T	-0.83	down
rs1487441	CGT@@@A	-0.83	down
rs4336470	ACA@@@T	-0.83	down
rs6568401	ACA@@@T	-0.83	down
rs351736	CGT@@@A	-0.83	down
rs427960	CGT@@@A	-0.83	down
rs399561	TGT@@@A	-0.83	down
rs351745	ACG@@@T	-0.83	down
rs351726	ACG@@@T	-0.83	down
rs6919423	CGT@@@A	-0.83	down
rs13199388	ACA@@@T	-0.83	down
rs4601178	CGT@@@A	-0.83	down
rs4946957	ACA@@@T	-0.83	down
rs9647629	ACG@@@T	-0.83	down
rs12207199	TGT@@@A	-0.83	down
rs405948	TGT@@@A	-0.83	down
rs354532	ACG@@@T	-0.83	down
rs9487602	CGT@@@A	-0.83	down
rs3204953	ACA@@@T	-0.83	down
rs457492	CGT@@@A	-0.83	down
rs12209435	CGT@@@A	-0.83	down
rs240974	ACA@@@T	-0.83	down
rs12197149	CGT@@@A	-0.83	down
rs456871	ACA@@@T	-0.83	down
rs455732	ACA@@@T	-0.83	down
rs12207339	ACA@@@T	-0.83	down
rs1999930	ACA@@@T	-0.83	down
rs12110693	CGT@@@A	-0.83	down
rs3012463	ACG@@@T	-0.83	down
rs546329	ACG@@@T	-0.83	down
rs4896115	ACG@@@T	-0.83	down
rs3817776	ACG@@@T	-0.83	down
rs11753985	ACG@@@T	-0.83	down
rs4896129	ACG@@@T	-0.83	down
rs1547247	TGT@@@A	-0.83	down
rs6914564	ACG@@@T	-0.83	down
rs6569992	CGT@@@A	-0.83	down
rs2050019	ACG@@@T	-0.83	down
rs1022506	CGT@@@A	-0.83	down
rs9321493	ACA@@@T	-0.83	down
rs605066	ACA@@@T	-0.83	down
rs679582	TGT@@@A	-0.83	down
rs2050157	CGT@@@A	-0.83	down
rs9403383	TGT@@@A	-0.83	down
rs1040525	ACG@@@T	-0.83	down
rs4896582	TGT@@@A	-0.83	down
rs9373347	ACA@@@T	-0.83	down
rs7763064	CGT@@@A	-0.83	down
rs1871859	ACG@@@T	-0.83	down
rs4870044	ACG@@@T	-0.83	down
rs4869742	ACG@@@T	-0.83	down
rs3757318	CGT@@@A	-0.83	down
rs6929137	TGT@@@A	-0.83	down
rs10872676	ACA@@@T	-0.83	down
rs2982562	ACA@@@T	-0.83	down
rs2982561	ACG@@@T	-0.83	down
rs3020343	ACA@@@T	-0.83	down
rs2982557	TGT@@@A	-0.83	down
rs1336981	ACG@@@T	-0.83	down
rs7754521	ACG@@@T	-0.83	down
rs783147	CGT@@@A	-0.83	down
rs1937479	ACG@@@T	-0.83	down
rs4709819	CGT@@@A	-0.83	down
rs1923608	CGT@@@A	-0.83	down
rs9366076	ACG@@@T	-0.83	down
rs10275045	ACA@@@T	-0.83	down
rs12666575	ACG@@@T	-0.83	down
rs1394779	TGT@@@A	-0.83	down
rs17168486	ACG@@@T	-0.83	down
rs10228456	ACG@@@T	-0.83	down
rs13245206	CGT@@@A	-0.83	down
rs756854	ACG@@@T	-0.83	down
rs11984041	ACG@@@T	-0.83	down
rs6957923	CGT@@@A	-0.83	down
rs849135	CGT@@@A	-0.83	down
rs1421344	TGT@@@A	-0.83	down
rs16879765	ACG@@@T	-0.83	down
rs1860516	TGT@@@A	-0.83	down
rs6462829	ACG@@@T	-0.83	down
rs11765884	ACG@@@T	-0.83	down
rs2534565	ACA@@@T	-0.83	down
rs2191312	ACA@@@T	-0.83	down
rs730497	CGT@@@A	-0.83	down
rs2908289	CGT@@@A	-0.83	down
rs2908282	CGT@@@A	-0.83	down
rs1456896	ACG@@@T	-0.83	down
rs6944602	CGT@@@A	-0.83	down
rs4947641	ACG@@@T	-0.83	down
rs11575553	CGT@@@A	-0.83	down
rs10899736	CGT@@@A	-0.83	down
rs4245556	ACG@@@T	-0.83	down
rs2909969	CGT@@@A	-0.83	down
rs13238203	ACG@@@T	-0.83	down
rs17145738	ACG@@@T	-0.83	down
rs35173225	ACG@@@T	-0.83	down
rs35368205	ACA@@@T	-0.83	down
rs17145750	ACG@@@T	-0.83	down
rs13234805	TGT@@@A	-0.83	down
rs6975355	TGT@@@A	-0.83	down
rs6975518	CGT@@@A	-0.83	down
rs11574728	CGT@@@A	-0.83	down
rs35350895	CGT@@@A	-0.83	down
rs35820023	CGT@@@A	-0.83	down
rs10808100	ACG@@@T	-0.83	down
rs10226310	TGT@@@A	-0.83	down
rs11761528	ACG@@@T	-0.83	down
rs3137	CGT@@@A	-0.83	down
rs10238965	ACA@@@T	-0.83	down
rs952319	ACA@@@T	-0.83	down
rs6961634	TGT@@@A	-0.83	down
rs1476679	ACG@@@T	-0.83	down
rs6976053	ACG@@@T	-0.83	down
rs6967330	TGT@@@A	-0.83	down
rs10271556	ACA@@@T	-0.83	down
rs342240	CGT@@@A	-0.83	down
rs342275	ACG@@@T	-0.83	down
rs10255299	CGT@@@A	-0.83	down
rs2255323	ACA@@@T	-0.83	down
rs4236601	TGT@@@A	-0.83	down
rs10239799	ACA@@@T	-0.83	down
rs17143147	ACG@@@T	-0.83	down
rs12706314	TGT@@@A	-0.83	down
rs6952113	TGT@@@A	-0.83	down
rs10215148	CGT@@@A	-0.83	down
rs17143194	CGT@@@A	-0.83	down
rs6954210	TGT@@@A	-0.83	down
rs2272196	CGT@@@A	-0.83	down
rs6979948	ACA@@@T	-0.83	down
rs10953933	ACA@@@T	-0.83	down
rs2707466	ACA@@@T	-0.83	down
rs13238352	ACG@@@T	-0.83	down
rs11766298	ACG@@@T	-0.83	down
rs11556924	ACG@@@T	-0.83	down
rs6464528	TGT@@@A	-0.83	down
rs720475	CGT@@@A	-0.83	down
rs10480300	ACG@@@T	-0.83	down
rs7805747	TGT@@@A	-0.83	down
rs7789415	ACG@@@T	-0.83	down
rs2916733	TGT@@@A	-0.83	down
rs895253	CGT@@@A	-0.83	down
rs11783247	ACA@@@T	-0.83	down
rs35393613	ACG@@@T	-0.83	down
rs13277113	TGT@@@A	-0.83	down
rs2618481	ACG@@@T	-0.83	down
rs1478887	ACA@@@T	-0.83	down
rs2736346	CGT@@@A	-0.83	down
rs4646248	ACG@@@T	-0.83	down
rs4646250	TGT@@@A	-0.83	down
rs2410561	TGT@@@A	-0.83	down
rs1495741	TGT@@@A	-0.83	down
rs1390357	ACG@@@T	-0.83	down
rs4921930	ACA@@@T	-0.83	down
rs256	ACA@@@T	-0.83	down
rs271	TGT@@@A	-0.83	down
rs2197089	CGT@@@A	-0.83	down
rs2119690	CGT@@@A	-0.83	down
rs765547	CGT@@@A	-0.83	down
rs1919484	TGT@@@A	-0.83	down
rs2410630	ACG@@@T	-0.83	down
rs115849089	CGT@@@A	-0.83	down
rs1013209	ACA@@@T	-0.83	down
rs2923448	TGT@@@A	-0.83	down
rs10504073	ACG@@@T	-0.83	down
rs16914526	ACG@@@T	-0.83	down
rs10504130	TGT@@@A	-0.83	down
rs10958409	TGT@@@A	-0.83	down
rs7833986	TGT@@@A	-0.83	down
rs12677701	ACG@@@T	-0.83	down
rs10086703	CGT@@@A	-0.83	down
rs2941454	CGT@@@A	-0.83	down
rs1515017	ACA@@@T	-0.83	down
rs1473951	TGT@@@A	-0.83	down
rs2056090	TGT@@@A	-0.83	down
rs2941465	ACA@@@T	-0.83	down
rs1805098	TGT@@@A	-0.83	down
rs2941470	TGT@@@A	-0.83	down
rs2941471	TGT@@@A	-0.83	down
rs2272669	TGT@@@A	-0.83	down
rs2943539	ACA@@@T	-0.83	down
rs2122262	TGT@@@A	-0.83	down
rs2941423	ACG@@@T	-0.83	down
rs2941444	CGT@@@A	-0.83	down
rs1531460	TGT@@@A	-0.83	down
rs1531461	ACG@@@T	-0.83	down
rs2927234	CGT@@@A	-0.83	down
rs10087208	CGT@@@A	-0.83	down
rs998731	ACG@@@T	-0.83	down
rs10504861	ACG@@@T	-0.83	down
rs989108	ACG@@@T	-0.83	down
rs42490	TGT@@@A	-0.83	down
rs284492	ACA@@@T	-0.83	down
rs1521774	CGT@@@A	-0.83	down
rs7013321	CGT@@@A	-0.83	down
rs61372898	CGT@@@A	-0.83	down
rs16874819	CGT@@@A	-0.83	down
rs7832552	ACG@@@T	-0.83	down
rs3802177	TGT@@@A	-0.83	down
rs35859536	ACG@@@T	-0.83	down
rs7006553	ACG@@@T	-0.83	down
rs1905784	CGT@@@A	-0.83	down
rs6469795	CGT@@@A	-0.83	down
rs6469798	ACA@@@T	-0.83	down
rs10086835	ACA@@@T	-0.83	down
rs1905779	ACA@@@T	-0.83	down
rs10808546	ACG@@@T	-0.83	down
rs1551398	TGT@@@A	-0.83	down
rs10505483	ACG@@@T	-0.83	down
rs9656816	TGT@@@A	-0.83	down
rs10088218	CGT@@@A	-0.83	down
rs1432017	ACA@@@T	-0.83	down
rs11994831	ACG@@@T	-0.83	down
rs7009139	TGT@@@A	-0.83	down
rs12546523	TGT@@@A	-0.83	down
rs748978	CGT@@@A	-0.83	down
rs10464870	ACG@@@T	-0.83	down
rs6470764	ACG@@@T	-0.83	down
rs12679196	ACG@@@T	-0.83	down
rs2294008	ACG@@@T	-0.83	down
rs2976392	TGT@@@A	-0.83	down
rs3824420	CGT@@@A	-0.83	down
rs7864098	TGT@@@A	-0.83	down
rs35486699	ACG@@@T	-0.83	down
rs10122587	ACG@@@T	-0.83	down
rs10758593	CGT@@@A	-0.83	down
rs10815098	ACA@@@T	-0.83	down
rs2811713	TGT@@@A	-0.83	down
rs2157719	ACG@@@T	-0.83	down
rs1333037	ACA@@@T	-0.83	down
rs1412830	ACG@@@T	-0.83	down
rs7028268	CGT@@@A	-0.83	down
rs7036489	CGT@@@A	-0.83	down
rs10811648	ACG@@@T	-0.83	down
rs10811649	ACG@@@T	-0.83	down
rs10811651	CGT@@@A	-0.83	down
rs7859727	ACA@@@T	-0.83	down
rs1333050	ACG@@@T	-0.83	down
rs7020996	ACA@@@T	-0.83	down
rs534632	CGT@@@A	-0.83	down
rs4879515	ACG@@@T	-0.83	down
rs7029953	TGT@@@A	-0.83	down
rs951005	CGT@@@A	-0.83	down
rs290227	CGT@@@A	-0.83	down
rs7030280	ACA@@@T	-0.83	down
rs925488	TGT@@@A	-0.83	down
rs4149268	ACG@@@T	-0.83	down
rs12686004	CGT@@@A	-0.83	down
rs1516883	CGT@@@A	-0.83	down
rs817826	ACG@@@T	-0.83	down
rs10441737	ACG@@@T	-0.83	down
rs13300483	ACG@@@T	-0.83	down
rs488101	ACG@@@T	-0.83	down
rs13295747	ACA@@@T	-0.83	down
rs6597610	TGT@@@A	-0.83	down
rs10793959	CGT@@@A	-0.83	down
rs8176741	CGT@@@A	-0.83	down
rs574347	ACG@@@T	-0.83	down
rs3025393	CGT@@@A	-0.83	down
rs868102	TGT@@@A	-0.83	down
rs10124249	TGT@@@A	-0.83	down
rs7090512	ACG@@@T	-0.83	down
rs10159927	CGT@@@A	-0.83	down
rs10508372	CGT@@@A	-0.83	down
rs10491003	ACG@@@T	-0.83	down
rs7081208	CGT@@@A	-0.83	down
rs17139292	CGT@@@A	-0.83	down
rs11819350	ACG@@@T	-0.83	down
rs1340000	CGT@@@A	-0.83	down
rs1777329	CGT@@@A	-0.83	down
rs11010007	TGT@@@A	-0.83	down
rs3004214	ACG@@@T	-0.83	down
rs2505506	ACA@@@T	-0.83	down
rs5000415	ACG@@@T	-0.83	down
rs4948925	CGT@@@A	-0.83	down
rs2279434	ACG@@@T	-0.83	down
rs11239535	ACG@@@T	-0.83	down
rs12779198	CGT@@@A	-0.83	down
rs9422440	ACG@@@T	-0.83	down
rs4838544	CGT@@@A	-0.83	down
rs10994720	TGT@@@A	-0.83	down
rs4567398	ACG@@@T	-0.83	down
rs12256830	ACA@@@T	-0.83	down
rs1819658	ACG@@@T	-0.83	down
rs1171650	ACG@@@T	-0.83	down
rs1171648	ACA@@@T	-0.83	down
rs1171615	ACA@@@T	-0.83	down
rs1171610	ACA@@@T	-0.83	down
rs6479671	TGT@@@A	-0.83	down
rs4948418	ACG@@@T	-0.83	down
rs12412135	ACG@@@T	-0.83	down
rs10821789	CGT@@@A	-0.83	down
rs1938540	ACG@@@T	-0.83	down
rs1530440	ACG@@@T	-0.83	down
rs7894504	ACA@@@T	-0.83	down
rs71508903	ACA@@@T	-0.83	down
rs224278	ACG@@@T	-0.83	down
rs1900004	ACG@@@T	-0.83	down
rs4746822	ACA@@@T	-0.83	down
rs10491033	CGT@@@A	-0.83	down
rs5015480	ACG@@@T	-0.83	down
rs7923837	TGT@@@A	-0.83	down
rs12772169	ACG@@@T	-0.83	down
rs7896133	CGT@@@A	-0.83	down
rs12763230	TGT@@@A	-0.83	down
rs1853207	ACA@@@T	-0.83	down
rs2181097	CGT@@@A	-0.83	down
rs2253635	ACG@@@T	-0.83	down
rs11572174	TGT@@@A	-0.83	down
rs17109512	TGT@@@A	-0.83	down
rs4400721	TGT@@@A	-0.83	down
rs2274249	ACG@@@T	-0.83	down
rs2274248	ACG@@@T	-0.83	down
rs12763379	CGT@@@A	-0.83	down
rs942807	CGT@@@A	-0.83	down
rs6584202	TGT@@@A	-0.83	down
rs3750604	TGT@@@A	-0.83	down
rs1061437	ACG@@@T	-0.83	down
rs3830019	ACG@@@T	-0.83	down
rs701801	ACG@@@T	-0.83	down
rs10883365	TGT@@@A	-0.83	down
rs2232662	ACG@@@T	-0.83	down
rs34400162	CGT@@@A	-0.83	down
rs17095355	ACG@@@T	-0.83	down
rs869244	CGT@@@A	-0.83	down
rs7906587	ACG@@@T	-0.83	down
rs4752028	ACA@@@T	-0.83	down
rs11199874	TGT@@@A	-0.83	down
rs3750817	ACG@@@T	-0.83	down
rs10736303	TGT@@@A	-0.83	down
rs10887142	CGT@@@A	-0.83	down
rs7068487	ACG@@@T	-0.83	down
rs11200604	TGT@@@A	-0.83	down
rs4146894	ACG@@@T	-0.83	down
rs2421016	ACG@@@T	-0.83	down
rs4311997	ACG@@@T	-0.83	down
rs763720	CGT@@@A	-0.83	down
rs879872	ACG@@@T	-0.83	down
rs10794280	ACG@@@T	-0.83	down
rs10902088	ACG@@@T	-0.83	down
rs4077759	ACG@@@T	-0.83	down
rs3829223	ACA@@@T	-0.83	down
rs2067051	ACG@@@T	-0.83	down
rs6356	ACG@@@T	-0.83	down
rs7111341	ACA@@@T	-0.83	down
rs12576239	ACG@@@T	-0.83	down
rs234853	TGT@@@A	-0.83	down
rs2237897	ACG@@@T	-0.83	down
rs7481584	CGT@@@A	-0.83	down
rs17227978	TGT@@@A	-0.83	down
rs12279647	ACG@@@T	-0.83	down
rs2445284	ACA@@@T	-0.83	down
rs2445252	CGT@@@A	-0.83	down
rs7937649	CGT@@@A	-0.83	down
rs4910742	CGT@@@A	-0.83	down
rs11037444	CGT@@@A	-0.83	down
rs7106553	CGT@@@A	-0.83	down
rs435810	ACG@@@T	-0.83	down
rs446099	ACG@@@T	-0.83	down
rs1368697	ACG@@@T	-0.83	down
rs11039351	ACG@@@T	-0.83	down
rs878860	ACG@@@T	-0.83	down
rs7394561	TGT@@@A	-0.83	down
rs7126366	TGT@@@A	-0.83	down
rs5215	ACG@@@T	-0.83	down
rs7950019	CGT@@@A	-0.83	down
rs1046615	CGT@@@A	-0.83	down
rs4150564	TGT@@@A	-0.83	down
rs35593189	CGT@@@A	-0.83	down
rs1351175	ACA@@@T	-0.83	down
rs7119628	TGT@@@A	-0.83	down
rs7107790	CGT@@@A	-0.83	down
rs9299997	ACG@@@T	-0.83	down
rs11029954	ACG@@@T	-0.83	down
rs10835166	ACA@@@T	-0.83	down
rs10835187	ACG@@@T	-0.83	down
rs11030024	ACA@@@T	-0.83	down
rs7949590	ACG@@@T	-0.83	down
rs10767652	CGT@@@A	-0.83	down
rs11030094	TGT@@@A	-0.83	down
rs6265	ACG@@@T	-0.83	down
rs12294104	ACG@@@T	-0.83	down
rs7123744	TGT@@@A	-0.83	down
rs11607883	CGT@@@A	-0.83	down
rs7130141	ACG@@@T	-0.83	down
rs747650	ACG@@@T	-0.83	down
rs1051006	CGT@@@A	-0.83	down
rs3817334	ACG@@@T	-0.83	down
rs7118178	CGT@@@A	-0.83	down
rs1483121	CGT@@@A	-0.83	down
rs7935728	ACG@@@T	-0.83	down
rs11229030	ACG@@@T	-0.83	down
rs600550	ACA@@@T	-0.83	down
rs3763849	ACG@@@T	-0.83	down
rs175115	ACA@@@T	-0.83	down
rs616340	CGT@@@A	-0.83	down
rs522073	ACG@@@T	-0.83	down
rs7104333	CGT@@@A	-0.83	down
rs478336	ACA@@@T	-0.83	down
rs612822	ACG@@@T	-0.83	down
rs495377	CGT@@@A	-0.83	down
rs1692120	CGT@@@A	-0.83	down
rs60399071	CGT@@@A	-0.83	down
rs4963308	CGT@@@A	-0.83	down
rs81658	TGT@@@A	-0.83	down
rs198426	ACG@@@T	-0.83	down
rs4963243	CGT@@@A	-0.83	down
rs61896067	CGT@@@A	-0.83	down
rs2238003	ACA@@@T	-0.83	down
rs174533	TGT@@@A	-0.83	down
rs174568	ACG@@@T	-0.83	down
rs174570	ACG@@@T	-0.83	down
rs174573	CGT@@@A	-0.83	down
rs174587	ACG@@@T	-0.83	down
rs93923	ACG@@@T	-0.83	down
rs916925	CGT@@@A	-0.83	down
rs174616	CGT@@@A	-0.83	down
rs7104849	CGT@@@A	-0.83	down
rs17764935	CGT@@@A	-0.83	down
rs174469	ACG@@@T	-0.83	down
rs174471	ACG@@@T	-0.83	down
rs2736596	CGT@@@A	-0.83	down
rs195157	TGT@@@A	-0.83	down
rs4963444	CGT@@@A	-0.83	down
rs61896704	TGT@@@A	-0.83	down
rs10897213	ACG@@@T	-0.83	down
rs17707648	TGT@@@A	-0.83	down
rs1210877	ACA@@@T	-0.83	down
rs9734313	ACG@@@T	-0.83	down
rs2269730	CGT@@@A	-0.83	down
rs490192	CGT@@@A	-0.83	down
rs551890	ACA@@@T	-0.83	down
rs480617	ACG@@@T	-0.83	down
rs12293826	ACA@@@T	-0.83	down
rs3782089	ACG@@@T	-0.83	down
rs4645933	ACA@@@T	-0.83	down
rs44205	CGT@@@A	-0.83	down
rs7112925	ACG@@@T	-0.83	down
rs4930561	TGT@@@A	-0.83	down
rs525592	ACG@@@T	-0.83	down
rs7104345	TGT@@@A	-0.83	down
rs10896347	TGT@@@A	-0.83	down
rs7118897	CGT@@@A	-0.83	down
rs3758643	ACA@@@T	-0.83	down
rs2236708	TGT@@@A	-0.83	down
rs11228565	TGT@@@A	-0.83	down
rs7105934	CGT@@@A	-0.83	down
rs11603334	CGT@@@A	-0.83	down
rs1783598	ACG@@@T	-0.83	down
rs2508756	CGT@@@A	-0.83	down
rs2508755	TGT@@@A	-0.83	down
rs1892953	CGT@@@A	-0.83	down
rs7927997	ACA@@@T	-0.83	down
rs541458	ACG@@@T	-0.83	down
rs3847554	ACA@@@T	-0.83	down
rs11523890	ACG@@@T	-0.83	down
rs7933855	TGT@@@A	-0.83	down
rs1792624	CGT@@@A	-0.83	down
rs3858427	ACA@@@T	-0.83	down
rs10791539	CGT@@@A	-0.83	down
rs11828157	CGT@@@A	-0.83	down
rs7118092	ACG@@@T	-0.83	down
rs10791634	TGT@@@A	-0.83	down
rs2046652	TGT@@@A	-0.83	down
rs11212024	TGT@@@A	-0.83	down
rs4987897	ACG@@@T	-0.83	down
rs7131094	ACG@@@T	-0.83	down
rs499790	ACA@@@T	-0.83	down
rs480878	CGT@@@A	-0.83	down
rs481843	ACG@@@T	-0.83	down
rs1558861	ACG@@@T	-0.83	down
rs180327	ACG@@@T	-0.83	down
rs11825181	TGT@@@A	-0.83	down
rs3741300	TGT@@@A	-0.83	down
rs6589566	CGT@@@A	-0.83	down
rs2075290	ACA@@@T	-0.83	down
rs2266788	TGT@@@A	-0.83	down
rs9804646	ACG@@@T	-0.83	down
rs6589568	CGT@@@A	-0.83	down
rs12721025	CGT@@@A	-0.83	down
rs4938315	TGT@@@A	-0.83	down
rs718847	ACG@@@T	-0.83	down
rs499910	CGT@@@A	-0.83	down
rs2000614	ACA@@@T	-0.83	down
rs2000615	ACA@@@T	-0.83	down
rs11216257	ACG@@@T	-0.83	down
rs10892072	CGT@@@A	-0.83	down
rs900012	CGT@@@A	-0.83	down
rs4938344	TGT@@@A	-0.83	down
rs90192	ACA@@@T	-0.83	down
rs474339	CGT@@@A	-0.83	down
rs8521	ACA@@@T	-0.83	down
rs17748	ACA@@@T	-0.83	down
rs715412	TGT@@@A	-0.83	down
rs1219414	TGT@@@A	-0.83	down
rs516482	CGT@@@A	-0.83	down
rs8177358	ACG@@@T	-0.83	down
rs7932976	CGT@@@A	-0.83	down
rs11221067	ACG@@@T	-0.83	down
rs1128334	ACA@@@T	-0.83	down
rs2509062	CGT@@@A	-0.83	down
rs10849023	ACG@@@T	-0.83	down
rs216298	ACG@@@T	-0.83	down
rs1558324	CGT@@@A	-0.83	down
rs11616188	TGT@@@A	-0.83	down
rs2856321	TGT@@@A	-0.83	down
rs253813	CGT@@@A	-0.83	down
rs1966648	CGT@@@A	-0.83	down
rs3764009	ACA@@@T	-0.83	down
rs2196028	TGT@@@A	-0.83	down
rs10492339	TGT@@@A	-0.83	down
rs7299670	TGT@@@A	-0.83	down
rs1865159	TGT@@@A	-0.83	down
rs6487177	TGT@@@A	-0.83	down
rs2007379	TGT@@@A	-0.83	down
rs4149081	TGT@@@A	-0.83	down
rs12829704	TGT@@@A	-0.83	down
rs12369881	CGT@@@A	-0.83	down
rs11049899	ACG@@@T	-0.83	down
rs4931251	ACG@@@T	-0.83	down
rs2204008	ACG@@@T	-0.83	down
rs826838	ACG@@@T	-0.83	down
rs11175593	ACG@@@T	-0.83	down
rs28903073	TGT@@@A	-0.83	down
rs1442190	CGT@@@A	-0.83	down
rs902774	TGT@@@A	-0.83	down
rs10876550	TGT@@@A	-0.83	down
rs774045	CGT@@@A	-0.83	down
rs1082214	ACG@@@T	-0.83	down
rs2638318	ACG@@@T	-0.83	down
rs11171862	TGT@@@A	-0.83	down
rs2657896	ACG@@@T	-0.83	down
rs2657903	CGT@@@A	-0.83	down
rs4760355	CGT@@@A	-0.83	down
rs1106766	ACA@@@T	-0.83	down
rs7979673	ACA@@@T	-0.83	down
rs10784502	ACA@@@T	-0.83	down
rs867633	CGT@@@A	-0.83	down
rs1042725	ACG@@@T	-0.83	down
rs7134599	CGT@@@A	-0.83	down
rs1558744	CGT@@@A	-0.83	down
rs7961581	ACG@@@T	-0.83	down
rs17788937	CGT@@@A	-0.83	down
rs11104870	ACA@@@T	-0.83	down
rs1472899	ACG@@@T	-0.83	down
rs5742617	ACA@@@T	-0.83	down
rs6490029	TGT@@@A	-0.83	down
rs7137828	ACA@@@T	-0.83	down
rs2074356	TGT@@@A	-0.83	down
rs233716	ACG@@@T	-0.83	down
rs1896330	CGT@@@A	-0.83	down
rs7132593	CGT@@@A	-0.83	down
rs10849788	CGT@@@A	-0.83	down
rs2393775	CGT@@@A	-0.83	down
rs1169306	ACA@@@T	-0.83	down
rs2101017	ACG@@@T	-0.83	down
rs895959	ACA@@@T	-0.83	down
rs830122	ACG@@@T	-0.83	down
rs879993	TGT@@@A	-0.83	down
rs4765066	CGT@@@A	-0.83	down
rs10847434	ACG@@@T	-0.83	down
rs10431335	ACG@@@T	-0.83	down
rs1385374	ACG@@@T	-0.83	down
rs11061269	CGT@@@A	-0.83	down
rs9552416	ACG@@@T	-0.83	down
rs12584577	ACA@@@T	-0.83	down
rs2798269	ACA@@@T	-0.83	down
rs373767	ACA@@@T	-0.83	down
rs3764070	CGT@@@A	-0.83	down
rs4771122	CGT@@@A	-0.83	down
rs7982141	ACG@@@T	-0.83	down
rs576674	CGT@@@A	-0.83	down
rs2321168	TGT@@@A	-0.83	down
rs2721051	ACG@@@T	-0.83	down
rs238270	CGT@@@A	-0.83	down
rs9594738	ACG@@@T	-0.83	down
rs6561058	ACA@@@T	-0.83	down
rs7999416	CGT@@@A	-0.83	down
rs7988338	TGT@@@A	-0.83	down
rs9568856	CGT@@@A	-0.83	down
rs4886238	CGT@@@A	-0.83	down
rs8002688	ACA@@@T	-0.83	down
rs7989336	CGT@@@A	-0.83	down
rs41281112	ACG@@@T	-0.83	down
rs2146752	TGT@@@A	-0.83	down
rs6042	ACG@@@T	-0.83	down
rs7317038	ACA@@@T	-0.83	down
rs2242545	CGT@@@A	-0.83	down
rs1882704	TGT@@@A	-0.83	down
rs10483275	ACG@@@T	-0.83	down
rs3811222	TGT@@@A	-0.83	down
rs17095472	CGT@@@A	-0.83	down
rs116909374	ACG@@@T	-0.83	down
rs2144319	CGT@@@A	-0.83	down
rs7156891	TGT@@@A	-0.83	down
rs841	CGT@@@A	-0.83	down
rs2878168	CGT@@@A	-0.83	down
rs17128028	ACG@@@T	-0.83	down
rs7147286	CGT@@@A	-0.83	down
rs3759664	ACG@@@T	-0.83	down
rs11621165	TGT@@@A	-0.83	down
rs8007267	ACA@@@T	-0.83	down
rs8019220	ACG@@@T	-0.83	down
rs1952438	CGT@@@A	-0.83	down
rs7149965	CGT@@@A	-0.83	down
rs17128136	CGT@@@A	-0.83	down
rs7144652	TGT@@@A	-0.83	down
rs2075601	ACA@@@T	-0.83	down
rs10147434	ACA@@@T	-0.83	down
rs2341621	ACA@@@T	-0.83	down
rs8021583	CGT@@@A	-0.83	down
rs11158034	ACG@@@T	-0.83	down
rs10134317	ACG@@@T	-0.83	down
rs7148669	CGT@@@A	-0.83	down
rs1045004	TGT@@@A	-0.83	down
rs7144737	CGT@@@A	-0.83	down
rs17674563	TGT@@@A	-0.83	down
rs10131730	ACA@@@T	-0.83	down
rs17675052	ACG@@@T	-0.83	down
rs6573020	ACA@@@T	-0.83	down
rs1009647	CGT@@@A	-0.83	down
rs1890256	ACA@@@T	-0.83	down
rs10146736	ACA@@@T	-0.83	down
rs713473	ACG@@@T	-0.83	down
rs4901569	ACA@@@T	-0.83	down
rs17833380	ACA@@@T	-0.83	down
rs11158519	CGT@@@A	-0.83	down
rs11850375	ACA@@@T	-0.83	down
rs7148590	TGT@@@A	-0.83	down
rs7155454	TGT@@@A	-0.83	down
rs11628273	ACG@@@T	-0.83	down
rs10483785	CGT@@@A	-0.83	down
rs2588827	ACG@@@T	-0.83	down
rs2243905	TGT@@@A	-0.83	down
rs2588814	TGT@@@A	-0.83	down
rs2038979	TGT@@@A	-0.83	down
rs1274644	TGT@@@A	-0.83	down
rs1274646	CGT@@@A	-0.83	down
rs1274651	ACA@@@T	-0.83	down
rs1274656	CGT@@@A	-0.83	down
rs17175227	TGT@@@A	-0.83	down
rs11848785	CGT@@@A	-0.83	down
rs2286412	ACG@@@T	-0.83	down
rs8005161	ACG@@@T	-0.83	down
rs10498635	ACA@@@T	-0.83	down
rs7152623	TGT@@@A	-0.83	down
rs10149929	CGT@@@A	-0.83	down
rs4983559	CGT@@@A	-0.83	down
rs8035503	CGT@@@A	-0.83	down
rs4632102	ACG@@@T	-0.83	down
rs6497269	TGT@@@A	-0.83	down
rs3101640	ACG@@@T	-0.83	down
rs1107267	TGT@@@A	-0.83	down
rs6497238	ACG@@@T	-0.83	down
rs4778192	ACG@@@T	-0.83	down
rs2594935	CGT@@@A	-0.83	down
[truncated: 23,029 more rows]

## Sheet: motif
rs12097821	CGA@@@T	-1.09	down
rs6719196	CGA@@@T	-1.09	down
rs853787	CGA@@@T	-1.09	down
rs11096956	TCG@@@A	-1.09	down
rs6812849	TCG@@@A	-1.09	down
rs9368222	TCG@@@A	-1.09	down
rs2856664	CGA@@@T	-1.09	down
rs2132390	CGA@@@T	-1.09	down
rs10899489	TCG@@@A	-1.09	down				up	down		p
rs3088362	TCG@@@A	-1.09	down			all	11573	12623	0.478302
rs6047799	TCG@@@A	-1.09	down			TF-binding	5055	4691	0.518674	3.11246e-25
rs5749286	TCG@@@A	-1.09	down
rs12134672	TCT@@@A	-0.96	down
rs12134493	TCT@@@A	-0.96	down			> phyper(5054,11573,12623,5055+4691,lower.tail = F)
rs203674	AGA@@@T	-0.96	down			[1] 3.112456e-25
rs7577311	AGA@@@T	-0.96	down
rs13008603	TCT@@@A	-0.96	down
rs12989701	TCT@@@A	-0.96	down
rs12622436	TCT@@@A	-0.96	down
rs7582141	AGA@@@T	-0.96	down
rs4583459	AGA@@@T	-0.96	down
rs2581818	TCT@@@A	-0.96	down
rs9881405	AGA@@@T	-0.96	down
rs7673097	AGA@@@T	-0.96	down
rs4697892	TCT@@@A	-0.96	down
rs13328050	AGA@@@T	-0.96	down
rs16892474	TCT@@@A	-0.96	down
rs12640119	AGA@@@T	-0.96	down
rs2725207	TCT@@@A	-0.96	down
rs10516528	AGA@@@T	-0.96	down
rs451360	TCT@@@A	-0.96	down
rs344158	TCT@@@A	-0.96	down
rs331497	AGA@@@T	-0.96	down
rs10474434	AGA@@@T	-0.96	down
rs7735519	TCT@@@A	-0.96	down
rs6885410	TCT@@@A	-0.96	down
rs9369640	TCT@@@A	-0.96	down
rs2328529	TCT@@@A	-0.96	down
rs1610601	TCT@@@A	-0.96	down
rs2855812	AGA@@@T	-0.96	down
rs2857693	AGA@@@T	-0.96	down
rs9378266	AGA@@@T	-0.96	down
rs2621389	TCT@@@A	-0.96	down
rs2621387	TCT@@@A	-0.96	down
rs3819715	AGA@@@T	-0.96	down
rs9294862	TCT@@@A	-0.96	down
rs11968176	TCT@@@A	-0.96	down
rs11756438	TCT@@@A	-0.96	down
rs9321363	TCT@@@A	-0.96	down
rs13239597	TCT@@@A	-0.96	down
rs7010043	AGA@@@T	-0.96	down
rs16901979	TCT@@@A	-0.96	down
rs1008878	AGA@@@T	-0.96	down
rs11145465	TCT@@@A	-0.96	down
rs998410	AGA@@@T	-0.96	down
rs495828	AGA@@@T	-0.96	down
rs11257600	AGA@@@T	-0.96	down
rs942803	AGA@@@T	-0.96	down
rs7937150	TCT@@@A	-0.96	down
rs11224571	TCT@@@A	-0.96	down
rs3802842	TCT@@@A	-0.96	down
rs4941433	AGA@@@T	-0.96	down
rs2924567	AGA@@@T	-0.96	down
rs1601935	AGA@@@T	-0.96	down
rs55993842	AGA@@@T	-0.96	down
rs2456009	TCT@@@A	-0.96	down
rs8031948	AGA@@@T	-0.96	down
rs11075253	TCT@@@A	-0.96	down
rs2432524	AGA@@@T	-0.96	down
rs10500569	AGA@@@T	-0.96	down
rs7215310	TCT@@@A	-0.96	down
rs11661542	TCT@@@A	-0.96	down
rs2424422	TCT@@@A	-0.96	down
rs1033799	TCT@@@A	-0.96	down
rs7545274	TCC@@@A	-0.87	down
rs9430161	GGA@@@T	-0.87	down
rs12121543	TCC@@@A	-0.87	down
rs6678483	TCC@@@A	-0.87	down
rs12405556	GGA@@@T	-0.87	down
rs9050	TCC@@@A	-0.87	down
rs971572	TCC@@@A	-0.87	down
rs12041437	TCC@@@A	-0.87	down
rs2241116	TCC@@@A	-0.87	down
rs6713902	TCC@@@A	-0.87	down
rs13067734	TCC@@@A	-0.87	down
rs9859401	TCC@@@A	-0.87	down
rs11722345	TCC@@@A	-0.87	down
rs4697998	GGA@@@T	-0.87	down
rs647161	TCC@@@A	-0.87	down
rs7766070	TCC@@@A	-0.87	down
rs3130544	TCC@@@A	-0.87	down
rs2516398	GGA@@@T	-0.87	down
rs12210887	GGA@@@T	-0.87	down
rs2854047	GGA@@@T	-0.87	down
rs9268177	TCC@@@A	-0.87	down
rs4321864	TCC@@@A	-0.87	down
rs9273363	TCC@@@A	-0.87	down
rs462618	GGA@@@T	-0.87	down
rs7764921	TCC@@@A	-0.87	down
rs7770391	GGA@@@T	-0.87	down
rs12670403	TCC@@@A	-0.87	down
rs7034200	TCC@@@A	-0.87	down
rs10813957	GGA@@@T	-0.87	down
rs10761741	GGA@@@T	-0.87	down
rs12355784	TCC@@@A	-0.87	down
rs1109748	TCC@@@A	-0.87	down
rs4753145	TCC@@@A	-0.87	down
rs11107116	GGA@@@T	-0.87	down
rs9534275	TCC@@@A	-0.87	down
rs9533095	GGA@@@T	-0.87	down
rs17253660	GGA@@@T	-0.87	down
rs1584407	GGA@@@T	-0.87	down
rs1037208	GGA@@@T	-0.87	down
rs1597196	GGA@@@T	-0.87	down
rs11072791	TCC@@@A	-0.87	down
rs6496932	TCC@@@A	-0.87	down
rs7206039	TCC@@@A	-0.87	down
rs889472	TCC@@@A	-0.87	down
rs75493593	GGA@@@T	-0.87	down
rs79589869	TCC@@@A	-0.87	down
rs6035979	GGA@@@T	-0.87	down
rs2424591	GGA@@@T	-0.87	down
rs6060270	GGA@@@T	-0.87	down
rs938059	TCC@@@A	-0.87	down
rs1415271	TCC@@@A	-0.87	down
rs2275833	ACG@@@T	-0.83	down
rs7525837	TGT@@@A	-0.83	down
rs35426314	CGT@@@A	-0.83	down
rs12139042	TGT@@@A	-0.83	down
rs1994798	TGT@@@A	-0.83	down
rs12724674	CGT@@@A	-0.83	down
rs12037222	CGT@@@A	-0.83	down
rs11209718	ACA@@@T	-0.83	down
rs2479409	CGT@@@A	-0.83	down
rs12083422	ACA@@@T	-0.83	down
rs6587976	ACA@@@T	-0.83	down
rs1168050	ACA@@@T	-0.83	down
rs1627591	ACA@@@T	-0.83	down
rs11207982	ACA@@@T	-0.83	down
rs11207984	ACG@@@T	-0.83	down
rs1168102	ACA@@@T	-0.83	down
rs2479464	TGT@@@A	-0.83	down
rs10889356	TGT@@@A	-0.83	down
rs10749754	TGT@@@A	-0.83	down
rs34499590	ACG@@@T	-0.83	down
rs1498374	ACA@@@T	-0.83	down
rs11161610	ACG@@@T	-0.83	down
rs7525786	ACA@@@T	-0.83	down
rs2840319	ACG@@@T	-0.83	down
rs1146386	ACG@@@T	-0.83	down
rs12060713	TGT@@@A	-0.83	down
rs10157640	ACA@@@T	-0.83	down
rs1192415	CGT@@@A	-0.83	down
rs11184738	TGT@@@A	-0.83	down
rs1217227	ACA@@@T	-0.83	down
rs4537545	ACG@@@T	-0.83	down
rs12041331	CGT@@@A	-0.83	down
rs857684	ACG@@@T	-0.83	down
rs857924	TGT@@@A	-0.83	down
rs3027063	ACG@@@T	-0.83	down
rs12132451	TGT@@@A	-0.83	down
rs12118628	TGT@@@A	-0.83	down
rs12060842	CGT@@@A	-0.83	down
rs11265257	ACA@@@T	-0.83	down
rs7553007	CGT@@@A	-0.83	down
rs4656856	ACG@@@T	-0.83	down
rs10919021	ACG@@@T	-0.83	down
rs2661814	CGT@@@A	-0.83	down
rs1894692	TGT@@@A	-0.83	down
rs2213868	CGT@@@A	-0.83	down
rs6674831	CGT@@@A	-0.83	down
rs970578	ACG@@@T	-0.83	down
rs1998088	TGT@@@A	-0.83	down
rs7552781	ACA@@@T	-0.83	down
rs10157742	TGT@@@A	-0.83	down
rs10921464	ACA@@@T	-0.83	down
rs7548070	TGT@@@A	-0.83	down
rs12066959	CGT@@@A	-0.83	down
rs6675769	CGT@@@A	-0.83	down
rs1360558	CGT@@@A	-0.83	down
rs698859	ACG@@@T	-0.83	down
rs2488389	CGT@@@A	-0.83	down
rs2488393	ACA@@@T	-0.83	down
rs6668858	CGT@@@A	-0.83	down
rs1172198	CGT@@@A	-0.83	down
rs10863936	CGT@@@A	-0.83	down
rs993925	ACA@@@T	-0.83	down
rs11118316	TGT@@@A	-0.83	down
rs11118346	ACA@@@T	-0.83	down
rs3013398	ACG@@@T	-0.83	down
rs1041968	TGT@@@A	-0.83	down
rs12691202	ACA@@@T	-0.83	down
rs704795	CGT@@@A	-0.83	down
rs4425043	CGT@@@A	-0.83	down
rs11681351	TGT@@@A	-0.83	down
rs10495809	CGT@@@A	-0.83	down
rs2053797	TGT@@@A	-0.83	down
rs6732518	ACA@@@T	-0.83	down
rs1896294	ACG@@@T	-0.83	down
rs6706648	ACG@@@T	-0.83	down
rs6545946	ACA@@@T	-0.83	down
rs2710642	CGT@@@A	-0.83	down
rs10211524	TGT@@@A	-0.83	down
rs12474258	ACA@@@T	-0.83	down
rs11123920	ACA@@@T	-0.83	down
rs3771172	ACG@@@T	-0.83	down
rs3771166	CGT@@@A	-0.83	down
rs4851005	ACG@@@T	-0.83	down
rs2160232	CGT@@@A	-0.83	down
rs2058660	TGT@@@A	-0.83	down
rs6737668	ACA@@@T	-0.83	down
rs4851606	TGT@@@A	-0.83	down
rs1357471	ACG@@@T	-0.83	down
rs3849365	TGT@@@A	-0.83	down
rs741285	ACA@@@T	-0.83	down
rs4851616	ACG@@@T	-0.83	down
rs10193009	ACA@@@T	-0.83	down
rs2030833	TGT@@@A	-0.83	down
rs6733839	ACA@@@T	-0.83	down
rs2069904	CGT@@@A	-0.83	down
rs1799808	ACG@@@T	-0.83	down
rs2069916	ACG@@@T	-0.83	down
rs6722447	CGT@@@A	-0.83	down
rs6432512	ACG@@@T	-0.83	down
rs10490694	CGT@@@A	-0.83	down
rs2287623	TGT@@@A	-0.83	down
rs830948	TGT@@@A	-0.83	down
rs10168266	ACA@@@T	-0.83	down
rs7594501	TGT@@@A	-0.83	down
rs13030978	ACA@@@T	-0.83	down
rs13394871	CGT@@@A	-0.83	down
rs1595823	ACG@@@T	-0.83	down
rs10184227	ACG@@@T	-0.83	down
rs3087243	CGT@@@A	-0.83	down
rs966423	ACG@@@T	-0.83	down
rs11676348	ACG@@@T	-0.83	down
rs1000879	TGT@@@A	-0.83	down
rs4672907	CGT@@@A	-0.83	down
rs838705	TGT@@@A	-0.83	down
rs17864661	ACG@@@T	-0.83	down
rs2741028	CGT@@@A	-0.83	down
rs7585521	CGT@@@A	-0.83	down
rs17862857	ACA@@@T	-0.83	down
rs2602377	TGT@@@A	-0.83	down
rs12615708	CGT@@@A	-0.83	down
rs6736743	TGT@@@A	-0.83	down
rs12471030	ACG@@@T	-0.83	down
rs11689628	ACG@@@T	-0.83	down
rs28899194	ACG@@@T	-0.83	down
rs28900379	ACA@@@T	-0.83	down
rs4148328	ACA@@@T	-0.83	down
rs4148329	ACG@@@T	-0.83	down
rs1587493	TGT@@@A	-0.83	down
rs6716168	ACA@@@T	-0.83	down
rs13401104	CGT@@@A	-0.83	down
rs3771570	ACA@@@T	-0.83	down
rs17042395	CGT@@@A	-0.83	down
rs3935472	CGT@@@A	-0.83	down
rs7428779	ACG@@@T	-0.83	down
rs1994157	CGT@@@A	-0.83	down
rs2097282	ACA@@@T	-0.83	down
rs17079313	TGT@@@A	-0.83	down
rs6976	ACG@@@T	-0.83	down
rs6795735	ACG@@@T	-0.83	down
rs9811920	TGT@@@A	-0.83	down
rs2293370	TGT@@@A	-0.83	down
rs3792366	CGT@@@A	-0.83	down
rs2003334	ACG@@@T	-0.83	down
rs9836225	ACA@@@T	-0.83	down
rs6787177	ACG@@@T	-0.83	down
rs9843728	ACA@@@T	-0.83	down
rs6773354	ACG@@@T	-0.83	down
rs9844666	CGT@@@A	-0.83	down
rs9826828	TGT@@@A	-0.83	down
rs7621485	CGT@@@A	-0.83	down
rs7621757	TGT@@@A	-0.83	down
rs74669765	ACG@@@T	-0.83	down
rs13078008	TGT@@@A	-0.83	down
rs545232	ACG@@@T	-0.83	down
rs2840057	TGT@@@A	-0.83	down
rs7619524	ACG@@@T	-0.83	down
rs1707713	ACG@@@T	-0.83	down
rs829783	TGT@@@A	-0.83	down
rs1707652	ACA@@@T	-0.83	down
rs13067211	TGT@@@A	-0.83	down
rs7642230	CGT@@@A	-0.83	down
rs6795406	TGT@@@A	-0.83	down
rs4680683	ACA@@@T	-0.83	down
rs6799597	ACG@@@T	-0.83	down
rs1564282	ACA@@@T	-0.83	down
rs11248051	ACG@@@T	-0.83	down
rs11248108	CGT@@@A	-0.83	down
rs2798224	TGT@@@A	-0.83	down
rs6824295	ACG@@@T	-0.83	down
rs1825043	CGT@@@A	-0.83	down
rs16898588	ACA@@@T	-0.83	down
rs10001964	ACG@@@T	-0.83	down
rs9998811	CGT@@@A	-0.83	down
rs1014290	CGT@@@A	-0.83	down
rs16892420	CGT@@@A	-0.83	down
rs10012779	ACG@@@T	-0.83	down
rs733175	ACG@@@T	-0.83	down
rs11731597	ACA@@@T	-0.83	down
rs734122	CGT@@@A	-0.83	down
rs10155145	ACA@@@T	-0.83	down
rs4399989	CGT@@@A	-0.83	down
rs874079	ACG@@@T	-0.83	down
rs4697968	ACG@@@T	-0.83	down
rs6845818	ACG@@@T	-0.83	down
rs10489073	CGT@@@A	-0.83	down
rs7435841	CGT@@@A	-0.83	down
rs6449449	ACG@@@T	-0.83	down
rs10938761	ACG@@@T	-0.83	down
rs4607209	CGT@@@A	-0.83	down
rs7697246	ACA@@@T	-0.83	down
rs10033825	ACG@@@T	-0.83	down
rs10516207	ACG@@@T	-0.83	down
rs4698412	CGT@@@A	-0.83	down
rs2707450	ACG@@@T	-0.83	down
rs4540058	TGT@@@A	-0.83	down
rs1027201	ACG@@@T	-0.83	down
rs10938494	TGT@@@A	-0.83	down
rs4695267	ACG@@@T	-0.83	down
rs72633879	TGT@@@A	-0.83	down
rs1894292	TGT@@@A	-0.83	down
rs16850885	CGT@@@A	-0.83	down
rs340630	CGT@@@A	-0.83	down
rs12641001	ACA@@@T	-0.83	down
rs2725261	ACG@@@T	-0.83	down
rs6532049	ACA@@@T	-0.83	down
rs2725245	TGT@@@A	-0.83	down
rs4491984	ACA@@@T	-0.83	down
rs10024717	CGT@@@A	-0.83	down
rs356165	CGT@@@A	-0.83	down
rs6844332	TGT@@@A	-0.83	down
rs12374256	CGT@@@A	-0.83	down
rs17036156	ACG@@@T	-0.83	down
rs6843082	CGT@@@A	-0.83	down
rs13152701	CGT@@@A	-0.83	down
rs1492820	TGT@@@A	-0.83	down
rs1912826	CGT@@@A	-0.83	down
rs4253248	CGT@@@A	-0.83	down
rs4253282	ACG@@@T	-0.83	down
rs4635969	CGT@@@A	-0.83	down
rs2964748	ACG@@@T	-0.83	down
rs1910358	ACG@@@T	-0.83	down
rs4327572	ACA@@@T	-0.83	down
rs185186	TGT@@@A	-0.83	down
rs1428281	ACG@@@T	-0.83	down
rs13178208	ACA@@@T	-0.83	down
rs16869934	ACG@@@T	-0.83	down
rs9292777	ACA@@@T	-0.83	down
rs71624119	TGT@@@A	-0.83	down
rs832529	ACA@@@T	-0.83	down
rs527511	ACG@@@T	-0.83	down
rs1551894	TGT@@@A	-0.83	down
rs3804231	CGT@@@A	-0.83	down
rs4457053	CGT@@@A	-0.83	down
rs921943	ACA@@@T	-0.83	down
rs17823642	ACA@@@T	-0.83	down
rs6882366	ACG@@@T	-0.83	down
rs2034896	TGT@@@A	-0.83	down
rs7733088	CGT@@@A	-0.83	down
rs253296	CGT@@@A	-0.83	down
rs10036748	ACG@@@T	-0.83	down
rs953861	CGT@@@A	-0.83	down
rs6556412	CGT@@@A	-0.83	down
rs3095847	ACG@@@T	-0.83	down
rs9313619	ACG@@@T	-0.83	down
rs6556062	ACG@@@T	-0.83	down
rs6882776	CGT@@@A	-0.83	down
rs9313751	CGT@@@A	-0.83	down
rs6890580	TGT@@@A	-0.83	down
rs6880798	TGT@@@A	-0.83	down
rs7708314	ACG@@@T	-0.83	down
rs3812036	ACG@@@T	-0.83	down
rs12210050	ACG@@@T	-0.83	down
rs592377	ACG@@@T	-0.83	down
rs9502570	ACG@@@T	-0.83	down
rs3778337	CGT@@@A	-0.83	down
rs9366669	TGT@@@A	-0.83	down
rs2327325	TGT@@@A	-0.83	down
rs2295601	TGT@@@A	-0.83	down
rs10498676	CGT@@@A	-0.83	down
rs9393915	ACA@@@T	-0.83	down
rs4711171	ACA@@@T	-0.83	down
rs6900578	CGT@@@A	-0.83	down
rs874448	TGT@@@A	-0.83	down
rs9460538	TGT@@@A	-0.83	down
rs9368219	ACG@@@T	-0.83	down
rs7759796	ACG@@@T	-0.83	down
rs17253044	ACA@@@T	-0.83	down
rs2328879	ACA@@@T	-0.83	down
rs2328891	TGT@@@A	-0.83	down
rs3922681	ACA@@@T	-0.83	down
rs4132072	ACG@@@T	-0.83	down
rs6456701	ACA@@@T	-0.83	down
rs1165215	CGT@@@A	-0.83	down
rs4712976	ACG@@@T	-0.83	down
rs13211947	ACA@@@T	-0.83	down
rs10946800	ACA@@@T	-0.83	down
rs198856	TGT@@@A	-0.83	down
rs198833	TGT@@@A	-0.83	down
rs16891484	CGT@@@A	-0.83	down
rs156742	CGT@@@A	-0.83	down
rs149970	TGT@@@A	-0.83	down
rs17720293	ACG@@@T	-0.83	down
rs2107191	ACG@@@T	-0.83	down
rs9261212	ACA@@@T	-0.83	down
rs2523995	ACG@@@T	-0.83	down
rs2857436	ACG@@@T	-0.83	down
rs1318638	ACA@@@T	-0.83	down
rs3132671	ACA@@@T	-0.83	down
rs3129705	CGT@@@A	-0.83	down
rs3094057	TGT@@@A	-0.83	down
rs2057726	ACA@@@T	-0.83	down
rs7741364	TGT@@@A	-0.83	down
rs3131060	TGT@@@A	-0.83	down
rs10947096	CGT@@@A	-0.83	down
rs4713383	TGT@@@A	-0.83	down
rs2239518	ACG@@@T	-0.83	down
rs3873334	CGT@@@A	-0.83	down
rs12190030	ACA@@@T	-0.83	down
rs3130473	ACG@@@T	-0.83	down
rs2596501	ACG@@@T	-0.83	down
rs13198903	ACG@@@T	-0.83	down
rs2596573	ACG@@@T	-0.83	down
rs2844529	TGT@@@A	-0.83	down
rs4711269	ACA@@@T	-0.83	down
rs4711269	ACG@@@T	-0.83	down
rs2516518	CGT@@@A	-0.83	down
rs2251824	TGT@@@A	-0.83	down
rs6929796	CGT@@@A	-0.83	down
rs2736172	ACG@@@T	-0.83	down
rs755714	ACA@@@T	-0.83	down
rs376510	ACG@@@T	-0.83	down
rs3101018	ACG@@@T	-0.83	down
rs2299851	TGT@@@A	-0.83	down
rs11966200	ACG@@@T	-0.83	down
rs2736428	ACG@@@T	-0.83	down
rs558702	TGT@@@A	-0.83	down
rs387608	CGT@@@A	-0.83	down
rs408359	CGT@@@A	-0.83	down
rs1035798	TGT@@@A	-0.83	down
rs3131296	ACA@@@T	-0.83	down
rs206016	TGT@@@A	-0.83	down
rs565571	CGT@@@A	-0.83	down
rs7341300	ACA@@@T	-0.83	down
rs7341328	TGT@@@A	-0.83	down
rs9296022	TGT@@@A	-0.83	down
rs3117118	ACA@@@T	-0.83	down
rs2273017	CGT@@@A	-0.83	down
rs3129953	ACG@@@T	-0.83	down
rs28362683	CGT@@@A	-0.83	down
rs3763308	TGT@@@A	-0.83	down
rs4988822	ACA@@@T	-0.83	down
rs3129858	CGT@@@A	-0.83	down
rs3135338	ACA@@@T	-0.83	down
rs9268615	CGT@@@A	-0.83	down
rs2395175	TGT@@@A	-0.83	down
rs3129881	ACA@@@T	-0.83	down
rs3129888	CGT@@@A	-0.83	down
rs2213585	TGT@@@A	-0.83	down
rs9405112	CGT@@@A	-0.83	down
rs28366288	ACA@@@T	-0.83	down
rs9270556	CGT@@@A	-0.83	down
rs28366301	TGT@@@A	-0.83	down
rs9270606	ACA@@@T	-0.83	down
rs146146117	ACA@@@T	-0.83	down
rs9271465	ACA@@@T	-0.83	down
rs9276186	CGT@@@A	-0.83	down
rs5021448	ACA@@@T	-0.83	down
rs9276555	CGT@@@A	-0.83	down
rs11575907	ACA@@@T	-0.83	down
rs2071472	ACA@@@T	-0.83	down
rs241440	ACA@@@T	-0.83	down
rs1015166	ACG@@@T	-0.83	down
rs3749981	ACA@@@T	-0.83	down
rs154981	ACA@@@T	-0.83	down
rs1480380	ACG@@@T	-0.83	down
rs11539216	CGT@@@A	-0.83	down
rs412065	CGT@@@A	-0.83	down
rs379569	TGT@@@A	-0.83	down
rs426523	ACG@@@T	-0.83	down
rs9469329	ACA@@@T	-0.83	down
rs2301220	ACG@@@T	-0.83	down
rs3128961	CGT@@@A	-0.83	down
rs3097650	ACA@@@T	-0.83	down
rs4236060	ACG@@@T	-0.83	down
rs4554318	ACG@@@T	-0.83	down
rs10456526	CGT@@@A	-0.83	down
rs9472142	ACG@@@T	-0.83	down
rs2277119	ACG@@@T	-0.83	down
rs9381469	CGT@@@A	-0.83	down
rs9349373	TGT@@@A	-0.83	down
rs6568401	ACA@@@T	-0.83	down
rs351736	CGT@@@A	-0.83	down
rs351745	ACG@@@T	-0.83	down
rs6919423	CGT@@@A	-0.83	down
rs4601178	CGT@@@A	-0.83	down
rs405948	TGT@@@A	-0.83	down
rs354532	ACG@@@T	-0.83	down
rs240974	ACA@@@T	-0.83	down
rs12197149	CGT@@@A	-0.83	down
rs1999930	ACA@@@T	-0.83	down
rs3012463	ACG@@@T	-0.83	down
rs4896115	ACG@@@T	-0.83	down
rs6569992	CGT@@@A	-0.83	down
rs9321493	ACA@@@T	-0.83	down
rs605066	ACA@@@T	-0.83	down
rs1040525	ACG@@@T	-0.83	down
rs7763064	CGT@@@A	-0.83	down
rs1871859	ACG@@@T	-0.83	down
rs3757318	CGT@@@A	-0.83	down
rs10872676	ACA@@@T	-0.83	down
rs2982562	ACA@@@T	-0.83	down
rs3020343	ACA@@@T	-0.83	down
rs1336981	ACG@@@T	-0.83	down
rs7754521	ACG@@@T	-0.83	down
rs1937479	ACG@@@T	-0.83	down
rs12666575	ACG@@@T	-0.83	down
rs1394779	TGT@@@A	-0.83	down
rs17168486	ACG@@@T	-0.83	down
rs11984041	ACG@@@T	-0.83	down
rs6957923	CGT@@@A	-0.83	down
rs849135	CGT@@@A	-0.83	down
rs1860516	TGT@@@A	-0.83	down
rs11765884	ACG@@@T	-0.83	down
rs2534565	ACA@@@T	-0.83	down
rs11575553	CGT@@@A	-0.83	down
rs17145738	ACG@@@T	-0.83	down
rs35368205	ACA@@@T	-0.83	down
rs17145750	ACG@@@T	-0.83	down
rs6975518	CGT@@@A	-0.83	down
rs6961634	TGT@@@A	-0.83	down
rs10271556	ACA@@@T	-0.83	down
rs2255323	ACA@@@T	-0.83	down
rs4236601	TGT@@@A	-0.83	down
rs12706314	TGT@@@A	-0.83	down
rs6952113	TGT@@@A	-0.83	down
rs17143194	CGT@@@A	-0.83	down
rs6954210	TGT@@@A	-0.83	down
rs6979948	ACA@@@T	-0.83	down
rs10953933	ACA@@@T	-0.83	down
rs2707466	ACA@@@T	-0.83	down
rs2916733	TGT@@@A	-0.83	down
rs35393613	ACG@@@T	-0.83	down
rs13277113	TGT@@@A	-0.83	down
rs4646250	TGT@@@A	-0.83	down
rs1495741	TGT@@@A	-0.83	down
rs2119690	CGT@@@A	-0.83	down
rs765547	CGT@@@A	-0.83	down
rs1919484	TGT@@@A	-0.83	down
rs115849089	CGT@@@A	-0.83	down
rs10504073	ACG@@@T	-0.83	down
rs10504130	TGT@@@A	-0.83	down
rs10086703	CGT@@@A	-0.83	down
rs2941454	CGT@@@A	-0.83	down
rs1515017	ACA@@@T	-0.83	down
rs2941465	ACA@@@T	-0.83	down
rs2941470	TGT@@@A	-0.83	down
rs2941471	TGT@@@A	-0.83	down
rs2272669	TGT@@@A	-0.83	down
rs2941444	CGT@@@A	-0.83	down
rs1531461	ACG@@@T	-0.83	down
rs10504861	ACG@@@T	-0.83	down
rs61372898	CGT@@@A	-0.83	down
rs3802177	TGT@@@A	-0.83	down
rs6469798	ACA@@@T	-0.83	down
rs1905779	ACA@@@T	-0.83	down
rs9656816	TGT@@@A	-0.83	down
rs12546523	TGT@@@A	-0.83	down
rs748978	CGT@@@A	-0.83	down
rs10464870	ACG@@@T	-0.83	down
rs12679196	ACG@@@T	-0.83	down
rs35486699	ACG@@@T	-0.83	down
rs10815098	ACA@@@T	-0.83	down
rs2811713	TGT@@@A	-0.83	down
rs1412830	ACG@@@T	-0.83	down
rs10811648	ACG@@@T	-0.83	down
rs10811649	ACG@@@T	-0.83	down
rs7859727	ACA@@@T	-0.83	down
rs1333050	ACG@@@T	-0.83	down
rs534632	CGT@@@A	-0.83	down
rs7029953	TGT@@@A	-0.83	down
rs4149268	ACG@@@T	-0.83	down
rs10441737	ACG@@@T	-0.83	down
rs8176741	CGT@@@A	-0.83	down
rs574347	ACG@@@T	-0.83	down
rs868102	TGT@@@A	-0.83	down
rs10508372	CGT@@@A	-0.83	down
rs17139292	CGT@@@A	-0.83	down
rs11819350	ACG@@@T	-0.83	down
rs11010007	TGT@@@A	-0.83	down
rs11239535	ACG@@@T	-0.83	down
rs12779198	CGT@@@A	-0.83	down
rs4838544	CGT@@@A	-0.83	down
rs10994720	TGT@@@A	-0.83	down
rs1819658	ACG@@@T	-0.83	down
rs1171650	ACG@@@T	-0.83	down
rs1171648	ACA@@@T	-0.83	down
rs1171615	ACA@@@T	-0.83	down
rs6479671	TGT@@@A	-0.83	down
rs1938540	ACG@@@T	-0.83	down
rs1530440	ACG@@@T	-0.83	down
rs224278	ACG@@@T	-0.83	down
rs10491033	CGT@@@A	-0.83	down
rs7923837	TGT@@@A	-0.83	down
rs12763230	TGT@@@A	-0.83	down
rs2253635	ACG@@@T	-0.83	down
rs12763379	CGT@@@A	-0.83	down
rs6584202	TGT@@@A	-0.83	down
rs3750604	TGT@@@A	-0.83	down
rs869244	CGT@@@A	-0.83	down
rs10736303	TGT@@@A	-0.83	down
rs2421016	ACG@@@T	-0.83	down
rs763720	CGT@@@A	-0.83	down
rs10902088	ACG@@@T	-0.83	down
rs4077759	ACG@@@T	-0.83	down
rs3829223	ACA@@@T	-0.83	down
rs2067051	ACG@@@T	-0.83	down
rs234853	TGT@@@A	-0.83	down
rs7481584	CGT@@@A	-0.83	down
rs7937649	CGT@@@A	-0.83	down
rs4910742	CGT@@@A	-0.83	down
rs1368697	ACG@@@T	-0.83	down
rs7126366	TGT@@@A	-0.83	down
rs7950019	CGT@@@A	-0.83	down
rs4150564	TGT@@@A	-0.83	down
rs7119628	TGT@@@A	-0.83	down
rs9299997	ACG@@@T	-0.83	down
rs11030024	ACA@@@T	-0.83	down
rs6265	ACG@@@T	-0.83	down
rs747650	ACG@@@T	-0.83	down
rs1051006	CGT@@@A	-0.83	down
rs1483121	CGT@@@A	-0.83	down
rs600550	ACA@@@T	-0.83	down
rs175115	ACA@@@T	-0.83	down
rs522073	ACG@@@T	-0.83	down
rs7104333	CGT@@@A	-0.83	down
rs612822	ACG@@@T	-0.83	down
rs1692120	CGT@@@A	-0.83	down
rs4963308	CGT@@@A	-0.83	down
rs81658	TGT@@@A	-0.83	down
rs174570	ACG@@@T	-0.83	down
rs93923	ACG@@@T	-0.83	down
rs17764935	CGT@@@A	-0.83	down
rs174469	ACG@@@T	-0.83	down
rs1210877	ACA@@@T	-0.83	down
rs9734313	ACG@@@T	-0.83	down
rs12293826	ACA@@@T	-0.83	down
rs4645933	ACA@@@T	-0.83	down
rs44205	CGT@@@A	-0.83	down
rs525592	ACG@@@T	-0.83	down
rs3758643	ACA@@@T	-0.83	down
rs11228565	TGT@@@A	-0.83	down
rs7105934	CGT@@@A	-0.83	down
rs11603334	CGT@@@A	-0.83	down
rs2508755	TGT@@@A	-0.83	down
rs7927997	ACA@@@T	-0.83	down
rs3858427	ACA@@@T	-0.83	down
rs2046652	TGT@@@A	-0.83	down
rs4987897	ACG@@@T	-0.83	down
rs480878	CGT@@@A	-0.83	down
rs6589566	CGT@@@A	-0.83	down
rs6589568	CGT@@@A	-0.83	down
rs12721025	CGT@@@A	-0.83	down
rs4938315	TGT@@@A	-0.83	down
rs718847	ACG@@@T	-0.83	down
rs900012	CGT@@@A	-0.83	down
rs4938344	TGT@@@A	-0.83	down
rs90192	ACA@@@T	-0.83	down
rs715412	TGT@@@A	-0.83	down
rs516482	CGT@@@A	-0.83	down
rs1128334	ACA@@@T	-0.83	down
rs2509062	CGT@@@A	-0.83	down
rs2856321	TGT@@@A	-0.83	down
rs253813	CGT@@@A	-0.83	down
rs6487177	TGT@@@A	-0.83	down
rs12829704	TGT@@@A	-0.83	down
rs826838	ACG@@@T	-0.83	down
rs902774	TGT@@@A	-0.83	down
rs2657896	ACG@@@T	-0.83	down
rs2657903	CGT@@@A	-0.83	down
rs4760355	CGT@@@A	-0.83	down
rs1106766	ACA@@@T	-0.83	down
rs867633	CGT@@@A	-0.83	down
rs5742617	ACA@@@T	-0.83	down
rs2074356	TGT@@@A	-0.83	down
rs10849788	CGT@@@A	-0.83	down
rs2393775	CGT@@@A	-0.83	down
rs2101017	ACG@@@T	-0.83	down
rs895959	ACA@@@T	-0.83	down
rs10847434	ACG@@@T	-0.83	down
rs9552416	ACG@@@T	-0.83	down
rs2798269	ACA@@@T	-0.83	down
rs3764070	CGT@@@A	-0.83	down
rs4771122	CGT@@@A	-0.83	down
rs2721051	ACG@@@T	-0.83	down
rs7988338	TGT@@@A	-0.83	down
rs4886238	CGT@@@A	-0.83	down
rs7989336	CGT@@@A	-0.83	down
rs7317038	ACA@@@T	-0.83	down
rs1882704	TGT@@@A	-0.83	down
rs3811222	TGT@@@A	-0.83	down
rs17095472	CGT@@@A	-0.83	down
rs116909374	ACG@@@T	-0.83	down
rs2144319	CGT@@@A	-0.83	down
rs7156891	TGT@@@A	-0.83	down
rs841	CGT@@@A	-0.83	down
rs3759664	ACG@@@T	-0.83	down
rs11621165	TGT@@@A	-0.83	down
rs8019220	ACG@@@T	-0.83	down
rs2075601	ACA@@@T	-0.83	down
rs11158034	ACG@@@T	-0.83	down
rs10134317	ACG@@@T	-0.83	down
rs1045004	TGT@@@A	-0.83	down
rs10483785	CGT@@@A	-0.83	down
rs2588814	TGT@@@A	-0.83	down
rs2038979	TGT@@@A	-0.83	down
rs1274644	TGT@@@A	-0.83	down
rs1274656	CGT@@@A	-0.83	down
rs10498635	ACA@@@T	-0.83	down
rs8035503	CGT@@@A	-0.83	down
rs4632102	ACG@@@T	-0.83	down
rs16950821	CGT@@@A	-0.83	down
rs1667394	ACA@@@T	-0.83	down
rs8033165	ACA@@@T	-0.83	down
rs7163001	CGT@@@A	-0.83	down
rs2965317	ACG@@@T	-0.83	down
rs2437946	TGT@@@A	-0.83	down
rs7173026	ACA@@@T	-0.83	down
rs7173410	ACA@@@T	-0.83	down
rs2126905	ACG@@@T	-0.83	down
rs7178332	ACA@@@T	-0.83	down
rs7179726	ACG@@@T	-0.83	down
rs12908474	ACG@@@T	-0.83	down
rs10468017	ACA@@@T	-0.83	down
rs12906722	ACA@@@T	-0.83	down
rs55696635	TGT@@@A	-0.83	down
rs485538	ACG@@@T	-0.83	down
rs8041059	ACA@@@T	-0.83	down
rs602921	ACG@@@T	-0.83	down
rs7178424	ACG@@@T	-0.83	down
rs1549318	ACG@@@T	-0.83	down
rs999742	CGT@@@A	-0.83	down
rs893816	ACG@@@T	-0.83	down
rs2958719	CGT@@@A	-0.83	down
rs931794	CGT@@@A	-0.83	down
rs6495306	CGT@@@A	-0.83	down
rs1051730	TGT@@@A	-0.83	down
rs11637630	TGT@@@A	-0.83	down
rs6495309	ACG@@@T	-0.83	down
rs4616271	ACA@@@T	-0.83	down
rs4966024	CGT@@@A	-0.83	down
rs2238368	ACA@@@T	-0.83	down
rs13330041	TGT@@@A	-0.83	down
rs9941107	CGT@@@A	-0.83	down
rs4500751	ACA@@@T	-0.83	down
rs153803	CGT@@@A	-0.83	down
rs2062541	CGT@@@A	-0.83	down
rs8058961	CGT@@@A	-0.83	down
rs5743291	CGT@@@A	-0.83	down
rs3112612	CGT@@@A	-0.83	down
rs9937053	CGT@@@A	-0.83	down
rs11075989	ACG@@@T	-0.83	down
rs17817964	ACA@@@T	-0.83	down
rs12149832	CGT@@@A	-0.83	down
rs16953002	CGT@@@A	-0.83	down
rs2895432	CGT@@@A	-0.83	down
rs12720873	CGT@@@A	-0.83	down
rs12708979	ACG@@@T	-0.83	down
rs1801706	CGT@@@A	-0.83	down
rs17822114	ACG@@@T	-0.83	down
rs2292318	ACG@@@T	-0.83	down
rs9925069	ACG@@@T	-0.83	down
rs4538017	ACG@@@T	-0.83	down
rs9888748	CGT@@@A	-0.83	down
rs4788615	CGT@@@A	-0.83	down
rs11648622	TGT@@@A	-0.83	down
rs4888262	ACG@@@T	-0.83	down
rs10521318	ACG@@@T	-0.83	down
rs4785755	TGT@@@A	-0.83	down
rs11076650	CGT@@@A	-0.83	down
rs61741902	CGT@@@A	-0.83	down
rs10521271	ACG@@@T	-0.83	down
rs7226097	ACA@@@T	-0.83	down
rs8068484	ACG@@@T	-0.83	down
rs17759923	TGT@@@A	-0.83	down
rs12947950	ACG@@@T	-0.83	down
rs2386485	CGT@@@A	-0.83	down
rs2158472	ACA@@@T	-0.83	down
rs9897328	TGT@@@A	-0.83	down
rs1561974	CGT@@@A	-0.83	down
rs8070401	ACA@@@T	-0.83	down
rs9900280	TGT@@@A	-0.83	down
rs17183295	ACA@@@T	-0.83	down
rs3091316	CGT@@@A	-0.83	down
rs12946510	ACA@@@T	-0.83	down
rs9303277	ACA@@@T	-0.83	down
rs10852936	ACA@@@T	-0.83	down
rs9907088	TGT@@@A	-0.83	down
rs7216389	ACG@@@T	-0.83	down
rs9303281	CGT@@@A	-0.83	down
rs9913813	CGT@@@A	-0.83	down
rs389217	ACG@@@T	-0.83	down
rs12150672	CGT@@@A	-0.83	down
rs1876830	ACG@@@T	-0.83	down
rs878887	ACG@@@T	-0.83	down
rs12373140	CGT@@@A	-0.83	down
rs55943825	ACG@@@T	-0.83	down
rs17690703	ACG@@@T	-0.83	down
rs17769552	CGT@@@A	-0.83	down
rs76324150	ACG@@@T	-0.83	down
rs62056782	ACG@@@T	-0.83	down
rs1864325	ACA@@@T	-0.83	down
rs75242405	ACG@@@T	-0.83	down
rs17651213	CGT@@@A	-0.83	down
rs1991556	TGT@@@A	-0.83	down
rs70600	ACA@@@T	-0.83	down
rs11568607	CGT@@@A	-0.83	down
rs4343	CGT@@@A	-0.83	down
rs8079702	CGT@@@A	-0.83	down
rs4800148	CGT@@@A	-0.83	down
rs4800452	ACA@@@T	-0.83	down
rs4564656	TGT@@@A	-0.83	down
rs4243279	ACG@@@T	-0.83	down
rs357897	ACG@@@T	-0.83	down
rs545979	ACA@@@T	-0.83	down
rs4801131	ACA@@@T	-0.83	down
rs2229616	ACA@@@T	-0.83	down
rs7226690	TGT@@@A	-0.83	down
rs1077667	ACG@@@T	-0.83	down
rs688	ACG@@@T	-0.83	down
rs2278426	ACG@@@T	-0.83	down
rs7254940	ACA@@@T	-0.83	down
rs2108622	ACA@@@T	-0.83	down
rs10419397	CGT@@@A	-0.83	down
rs36690	ACG@@@T	-0.83	down
rs10411413	ACG@@@T	-0.83	down
rs11673502	ACG@@@T	-0.83	down
rs8101881	ACG@@@T	-0.83	down
rs8102476	ACG@@@T	-0.83	down
rs7258094	ACG@@@T	-0.83	down
rs12610605	CGT@@@A	-0.83	down
rs12721109	CGT@@@A	-0.83	down
rs1114832	ACG@@@T	-0.83	down
rs2739482	ACG@@@T	-0.83	down
rs4801998	CGT@@@A	-0.83	down
rs8112280	CGT@@@A	-0.83	down
rs2328682	TGT@@@A	-0.83	down
rs201142	TGT@@@A	-0.83	down
rs1303872	ACA@@@T	-0.83	down
rs973106	CGT@@@A	-0.83	down
rs804616	ACG@@@T	-0.83	down
rs12625314	ACG@@@T	-0.83	down
rs6113604	ACA@@@T	-0.83	down
rs17123980	CGT@@@A	-0.83	down
rs4911368	TGT@@@A	-0.83	down
rs6120580	ACG@@@T	-0.83	down
rs6060043	ACG@@@T	-0.83	down
rs6088686	ACG@@@T	-0.83	down
rs8117847	ACA@@@T	-0.83	down
rs6088724	ACG@@@T	-0.83	down
rs2250205	TGT@@@A	-0.83	down
rs2230219	TGT@@@A	-0.83	down
rs12185764	ACA@@@T	-0.83	down
rs1057208	ACG@@@T	-0.83	down
rs6066043	TGT@@@A	-0.83	down
rs99595	ACA@@@T	-0.83	down
rs4812048	ACG@@@T	-0.83	down
rs9979383	ACA@@@T	-0.83	down
rs45430	ACA@@@T	-0.83	down
rs743479	ACA@@@T	-0.83	down
rs4819660	CGT@@@A	-0.83	down
rs2540647	CGT@@@A	-0.83	down
rs2096376	ACA@@@T	-0.83	down
rs11089258	ACG@@@T	-0.83	down
rs9605955	ACA@@@T	-0.83	down
rs361956	ACA@@@T	-0.83	down
rs4822983	ACA@@@T	-0.83	down
rs2412971	TGT@@@A	-0.83	down
rs13055107	TGT@@@A	-0.83	down
rs2019848	CGT@@@A	-0.83	down
rs4140590	CGT@@@A	-0.83	down
rs8138057	CGT@@@A	-0.83	down
rs2235777	ACG@@@T	-0.83	down
rs9626814	TGT@@@A	-0.83	down
rs1926341	ACA@@@T	-0.83	down
rs1337080	TGT@@@A	-0.83	down
rs1572502	ACG@@@T	-0.83	down
rs7050236	TGT@@@A	-0.83	down
rs4409525	TGT@@@A	-0.83	down
rs10797432	CCG@@@T	-0.74	down
rs7538876	TGG@@@A	-0.74	down
rs1317209	CGG@@@A	-0.74	down
rs6426833	CGG@@@A	-0.74	down
rs11803476	CCG@@@T	-0.74	down
rs6684375	CCG@@@T	-0.74	down
rs4350231	CGG@@@A	-0.74	down
rs6691346	TGG@@@A	-0.74	down
rs11208682	CGG@@@A	-0.74	down
rs12040007	TGG@@@A	-0.74	down
rs12145237	CCG@@@T	-0.74	down
rs2889195	CCA@@@T	-0.74	down
rs12753193	CGG@@@A	-0.74	down
rs4655679	CCG@@@T	-0.74	down
rs76418789	TGG@@@A	-0.74	down
rs11209032	TGG@@@A	-0.74	down
rs233060	CCA@@@T	-0.74	down
rs7540393	CCA@@@T	-0.74	down
rs77382266	CGG@@@A	-0.74	down
rs6698843	CCG@@@T	-0.74	down
rs41279714	CCG@@@T	-0.74	down
rs413582	CCA@@@T	-0.74	down
rs3007671	CGG@@@T	-0.74	down
rs4971059	TGG@@@A	-0.74	down
rs2984613	CCG@@@T	-0.74	down
rs2852727	CGG@@@A	-0.74	down
rs7549785	TGG@@@A	-0.74	down
rs4306106	TGG@@@A	-0.74	down
rs3917693	CCG@@@T	-0.74	down
rs7531806	CGG@@@A	-0.74	down
rs1538687	CCA@@@T	-0.74	down
rs203685	CCG@@@A	-0.74	down
rs10922162	CCA@@@T	-0.74	down
rs6677082	CGG@@@A	-0.74	down
rs10754218	TGG@@@A	-0.74	down
rs7529387	CGG@@@A	-0.74	down
rs6689324	CCA@@@T	-0.74	down
rs7550918	CCG@@@T	-0.74	down
rs13404446	TGG@@@A	-0.74	down
rs780104	CGG@@@A	-0.74	down
rs4245791	CCG@@@T	-0.74	down
rs12476132	CGG@@@A	-0.74	down
rs1186868	TGG@@@A	-0.74	down
rs949963	CCA@@@T	-0.74	down
rs13016771	CGG@@@A	-0.74	down
rs887972	TGG@@@A	-0.74	down
rs17027255	CCA@@@T	-0.74	down
rs4851608	CCG@@@T	-0.74	down
rs4851614	CCA@@@T	-0.74	down
rs6761291	CCG@@@T	-0.74	down
rs2102237	CGG@@@A	-0.74	down
rs10803588	CCG@@@T	-0.74	down
rs41382444	CCA@@@T	-0.74	down
rs1579695	TGG@@@A	-0.74	down
rs13396160	CCA@@@T	-0.74	down
rs7573079	TGG@@@A	-0.74	down
rs4675324	CGG@@@A	-0.74	down
rs16857609	CCG@@@T	-0.74	down
rs7349332	CCG@@@T	-0.74	down
rs6431654	CCA@@@T	-0.74	down
rs17862859	TGG@@@A	-0.74	down
rs1875263	CCA@@@T	-0.74	down
rs10929302	TGG@@@A	-0.74	down
rs12714959	CCG@@@T	-0.74	down
rs826230	TGG@@@A	-0.74	down
rs4076737	CGG@@@T	-0.74	down
rs3923913	CGG@@@A	-0.74	down
rs9858542	CGG@@@A	-0.74	down
rs11177	CGG@@@A	-0.74	down
rs2564934	CGG@@@A	-0.74	down
rs1529544	CGG@@@A	-0.74	down
rs5008830	CGG@@@A	-0.74	down
rs11921179	CGG@@@A	-0.74	down
rs1991431	CGG@@@A	-0.74	down
rs4839604	CCG@@@T	-0.74	down
rs9877910	CCG@@@T	-0.74	down
rs9836347	CCA@@@T	-0.74	down
rs6797161	TGG@@@A	-0.74	down
rs6797530	CGG@@@A	-0.74	down
rs1440674	CCG@@@T	-0.74	down
rs7426956	CCG@@@T	-0.74	down
rs7637773	CGG@@@A	-0.74	down
rs5030028	CCA@@@T	-0.74	down
rs9860547	CGG@@@A	-0.74	down
rs3326	CGG@@@A	-0.74	down
rs12490036	CCG@@@T	-0.74	down
rs9990333	CCA@@@T	-0.74	down
rs3755955	CGG@@@A	-0.74	down
rs35926225	CGG@@@A	-0.74	down
rs734553	CGG@@@T	-0.74	down
rs998675	CCG@@@T	-0.74	down
rs6834893	CCA@@@T	-0.74	down
rs4505821	TGG@@@A	-0.74	down
rs4637402	CCA@@@T	-0.74	down
rs12499734	CCG@@@T	-0.74	down
rs13125670	CCG@@@T	-0.74	down
rs6816863	CGG@@@A	-0.74	down
rs6851736	CCG@@@T	-0.74	down
rs4148157	CGG@@@A	-0.74	down
rs7671167	CCA@@@T	-0.74	down
rs3857053	CCG@@@T	-0.74	down
rs356168	TGG@@@A	-0.74	down
rs13126505	CGG@@@A	-0.74	down
rs4698775	CGG@@@T	-0.74	down
rs1800790	TGG@@@A	-0.74	down
rs3756011	CCG@@@A	-0.74	down
rs2242652	CGG@@@A	-0.74	down
rs11748327	CCG@@@T	-0.74	down
rs27164	CCG@@@T	-0.74	down
rs7717823	CCG@@@T	-0.74	down
rs7735940	CGG@@@T	-0.74	down
rs3792826	CGG@@@A	-0.74	down
rs13361707	CCA@@@T	-0.74	down
rs961847	CCG@@@T	-0.74	down
rs587189	CGG@@@A	-0.74	down
rs4704397	CGG@@@A	-0.74	down
rs1479565	CGG@@@A	-0.74	down
rs1027643	CCA@@@T	-0.74	down
rs112724034	CCA@@@T	-0.74	down
rs1003533	CCG@@@T	-0.74	down
rs2188962	CCG@@@T	-0.74	down
rs5744455	TGG@@@A	-0.74	down
rs3095843	TGG@@@A	-0.74	down
rs1819985	CCG@@@T	-0.74	down
rs173877	CCG@@@T	-0.74	down
rs3088050	CGG@@@A	-0.74	down
rs867755	CCG@@@T	-0.74	down
rs9501753	CGG@@@A	-0.74	down
rs1742937	CGG@@@A	-0.74	down
rs9392770	CCA@@@T	-0.74	down
rs9505008	CCG@@@T	-0.74	down
rs9348766	CCA@@@T	-0.74	down
rs17119	TGG@@@A	-0.74	down
rs742642	CGG@@@A	-0.74	down
rs2206734	CCG@@@T	-0.74	down
rs3804133	CCG@@@T	-0.74	down
rs4711103	CCA@@@T	-0.74	down
rs9356988	CGG@@@A	-0.74	down
rs11964886	CCA@@@T	-0.74	down
rs442601	TGG@@@A	-0.74	down
rs12210098	CCG@@@T	-0.74	down
rs9393700	CGG@@@A	-0.74	down
rs6910968	CCG@@@T	-0.74	down
rs1233710	CCA@@@T	-0.74	down
rs734960	CCG@@@T	-0.74	down
rs2535238	CCG@@@A	-0.74	down
rs2735035	CCA@@@T	-0.74	down
rs1611732	CCG@@@T	-0.74	down
rs2517673	TGG@@@A	-0.74	down
rs9261535	CGG@@@A	-0.74	down
rs1034323	CCG@@@T	-0.74	down
rs4713385	CGG@@@A	-0.74	down
rs2240803	CGG@@@A	-0.74	down
rs1265110	CCG@@@T	-0.74	down
rs720465	CCG@@@A	-0.74	down
rs7745906	TGG@@@A	-0.74	down
rs11966319	CCG@@@T	-0.74	down
rs9461684	CCA@@@T	-0.74	down
rs7754443	CGG@@@A	-0.74	down
rs9468925	CGG@@@A	-0.74	down
rs9265797	TGG@@@A	-0.74	down
rs3094584	CGG@@@A	-0.74	down
rs11575839	CGG@@@A	-0.74	down
rs17207190	TGG@@@A	-0.74	down
rs2075799	CCG@@@T	-0.74	down
rs12614	CCG@@@T	-0.74	down
rs12614	CCA@@@T	-0.74	down
rs34214527	CCG@@@T	-0.74	down
rs2239689	TGG@@@A	-0.74	down
rs3134954	CCA@@@T	-0.74	down
rs2269426	TGG@@@A	-0.74	down
rs2267644	TGG@@@A	-0.74	down
rs9348880	CCA@@@T	-0.74	down
rs2395150	TGG@@@A	-0.74	down
rs9268402	CGG@@@A	-0.74	down
rs3117098	TGG@@@A	-0.74	down
rs4988822	CCG@@@T	-0.74	down
rs2213585	TGG@@@A	-0.74	down
rs13209234	TGG@@@A	-0.74	down
rs13209234	CGG@@@A	-0.74	down
rs9269078	CCG@@@T	-0.74	down
rs9270556	CGG@@@A	-0.74	down
rs28366313	CGG@@@A	-0.74	down
rs2454138	TGG@@@A	-0.74	down
rs2454138	CGG@@@A	-0.74	down
rs2858864	CCA@@@T	-0.74	down
rs2858864	CCG@@@T	-0.74	down
rs9271348	CGG@@@A	-0.74	down
rs9271589	TGG@@@A	-0.74	down
rs9275593	TGG@@@A	-0.74	down
rs9275653	TGG@@@A	-0.74	down
rs9276149	CCA@@@T	-0.74	down
rs6901084	CCG@@@T	-0.74	down
rs2071479	CCA@@@T	-0.74	down
rs4148876	CGG@@@A	-0.74	down
rs423639	CCG@@@T	-0.74	down
rs3117039	CCA@@@T	-0.74	down
rs2855430	CGG@@@A	-0.74	down
rs2855459	CGG@@@A	-0.74	down
rs9277952	TGG@@@A	-0.74	down
rs751728	CCA@@@T	-0.74	down
rs3218097	CGG@@@A	-0.74	down
rs11755845	CCG@@@T	-0.74	down
rs2233424	CCG@@@T	-0.74	down
rs12195701	CCA@@@T	-0.74	down
rs9381474	CGG@@@T	-0.74	down
rs1406844	CCA@@@T	-0.74	down
rs1341272	CCG@@@T	-0.74	down
rs13205489	CCG@@@T	-0.74	down
rs9480922	TGG@@@A	-0.74	down
rs402014	CCA@@@T	-0.74	down
rs12195578	CCA@@@T	-0.74	down
rs11756643	CCG@@@T	-0.74	down
rs12207557	CCA@@@T	-0.74	down
rs1022491	CCG@@@T	-0.74	down
rs9402686	CGG@@@A	-0.74	down
rs2026938	CGG@@@A	-0.74	down
rs3819409	CGG@@@T	-0.74	down
rs2982570	CCG@@@T	-0.74	down
rs2982552	CGG@@@A	-0.74	down
rs2982567	TGG@@@A	-0.74	down
rs9384478	CGG@@@A	-0.74	down
rs3120140	TGG@@@A	-0.74	down
rs4252087	CGG@@@A	-0.74	down
rs10235056	CGG@@@A	-0.74	down
rs6461049	CCG@@@T	-0.74	down
rs17137472	CCG@@@T	-0.74	down
rs17349860	CCG@@@T	-0.74	down
rs2240827	CGG@@@A	-0.74	down
rs4379368	CCG@@@T	-0.74	down
rs6583437	CGG@@@A	-0.74	down
rs12718597	CCG@@@A	-0.74	down
rs3823674	CCG@@@T	-0.74	down
rs13234157	CCG@@@A	-0.74	down
rs13235543	CCG@@@T	-0.74	down
rs10429035	CGG@@@A	-0.74	down
rs6465657	CCG@@@T	-0.74	down
rs17277546	TGG@@@A	-0.74	down
rs1917113	CGG@@@A	-0.74	down
rs7801723	CCG@@@T	-0.74	down
rs17284918	TGG@@@A	-0.74	down
rs2536148	CCG@@@T	-0.74	down
rs2908004	CGG@@@A	-0.74	down
rs4727924	CCG@@@T	-0.74	down
rs3823536	TGG@@@A	-0.74	down
rs35188261	CGG@@@A	-0.74	down
rs12537284	CGG@@@A	-0.74	down
rs4240624	TGG@@@A	-0.74	down
rs922483	CCA@@@T	-0.74	down
rs998683	CGG@@@A	-0.74	down
rs7015766	CCG@@@T	-0.74	down
rs7000184	CCG@@@T	-0.74	down
rs2875744	CCA@@@T	-0.74	down
rs1399564	CCG@@@T	-0.74	down
rs2458413	CCG@@@T	-0.74	down
rs4401893	CCG@@@T	-0.74	down
rs7001673	CGG@@@T	-0.74	down
rs3731236	TGG@@@A	-0.74	down
rs10738604	TGG@@@A	-0.74	down
rs10811645	TGG@@@A	-0.74	down
rs10811656	CCG@@@T	-0.74	down
rs16908561	CCA@@@T	-0.74	down
rs11792285	CCA@@@T	-0.74	down
rs1443434	CGG@@@T	-0.74	down
rs4979462	CCA@@@T	-0.74	down
rs1407309	CGG@@@A	-0.74	down
rs4962116	CGG@@@A	-0.74	down
rs8176751	CCG@@@T	-0.74	down
rs11145948	TGG@@@A	-0.74	down
rs41306732	CGG@@@A	-0.74	down
rs1218412	CCG@@@T	-0.74	down
rs7085433	CGG@@@A	-0.74	down
rs4948491	CGG@@@A	-0.74	down
rs10995251	CCG@@@T	-0.74	down
rs1412444	CCG@@@T	-0.74	down
rs17109620	CGG@@@A	-0.74	down
rs17668255	CCG@@@T	-0.74	down
rs2981578	CCG@@@T	-0.74	down
rs11035046	CGG@@@A	-0.74	down
rs7948471	CGG@@@A	-0.74	down
rs897102	CCG@@@T	-0.74	down
rs17723470	CCG@@@T	-0.74	down
rs35619591	CGG@@@A	-0.74	down
rs4506602	CCG@@@T	-0.74	down
rs144915398	CGG@@@A	-0.74	down
rs35800856	CGG@@@A	-0.74	down
rs17529983	CGG@@@A	-0.74	down
rs175116	CCG@@@T	-0.74	down
rs519296	CGG@@@A	-0.74	down
rs662151	CCA@@@T	-0.74	down
rs198430	CGG@@@A	-0.74	down
rs3741251	CGG@@@A	-0.74	down
rs3741252	CCG@@@T	-0.74	down
rs4963391	CCG@@@T	-0.74	down
rs12282125	CCG@@@T	-0.74	down
rs198464	CGG@@@A	-0.74	down
rs198462	CGG@@@A	-0.74	down
rs628993	CGG@@@A	-0.74	down
rs7935946	CCG@@@T	-0.74	down
rs174598	CGG@@@A	-0.74	down
rs174621	CGG@@@A	-0.74	down
rs11539526	CCG@@@T	-0.74	down
rs174451	CCG@@@T	-0.74	down
rs760306	CCG@@@T	-0.74	down
rs195445	CCG@@@T	-0.74	down
rs538147	CGG@@@A	-0.74	down
rs685272	CGG@@@T	-0.74	down
rs528211	CCG@@@T	-0.74	down
rs2277311	CGG@@@A	-0.74	down
rs11231845	TGG@@@A	-0.74	down
rs9344	CGG@@@A	-0.74	down
rs760242	CCG@@@T	-0.74	down
rs2233548	CGG@@@A	-0.74	down
rs12289095	CGG@@@A	-0.74	down
rs2466912	CGG@@@A	-0.74	down
rs12280753	CCG@@@T	-0.74	down
rs11820589	CGG@@@A	-0.74	down
rs10750097	CGG@@@A	-0.74	down
rs888246	CCG@@@T	-0.74	down
rs638893	TGG@@@A	-0.74	down
rs6590330	CGG@@@A	-0.74	down
rs7969761	CCA@@@T	-0.74	down
rs7342306	CGG@@@A	-0.74	down
rs7134375	CCG@@@A	-0.74	down
rs2417873	TGG@@@A	-0.74	down
rs11049850	CCG@@@T	-0.74	down
rs1994090	CGG@@@T	-0.74	down
rs34637584	CGG@@@A	-0.74	down
rs12821008	CCG@@@T	-0.74	down
rs2950391	CGG@@@A	-0.74	down
rs11609805	CGG@@@A	-0.74	down
rs35747	CGG@@@A	-0.74	down
rs1165668	CGG@@@A	-0.74	down
rs4766676	CCG@@@T	-0.74	down
rs1169310	TGG@@@A	-0.74	down
rs12817488	CGG@@@A	-0.74	down
rs10747083	CGG@@@A	-0.74	down
rs2293941	TGG@@@A	-0.74	down
rs17638544	CCG@@@T	-0.74	down
rs4454853	CGG@@@A	-0.74	down
rs8002449	TGG@@@A	-0.74	down
rs6561505	TGG@@@A	-0.74	down
rs1359790	TGG@@@A	-0.74	down
rs10142552	TGG@@@A	-0.74	down
rs11157596	TGG@@@A	-0.74	down
rs10139354	CCG@@@T	-0.74	down
rs7158989	CCG@@@T	-0.74	down
rs17672950	CGG@@@A	-0.74	down
rs7159824	CCG@@@T	-0.74	down
rs4459477	CCG@@@T	-0.74	down
rs1953416	CCG@@@T	-0.74	down
rs7145500	CGG@@@A	-0.74	down
rs1274640	CCG@@@T	-0.74	down
rs7141420	CCA@@@T	-0.74	down
rs2010281	CGG@@@A	-0.74	down
rs2841277	CCG@@@T	-0.74	down
rs1900758	CCG@@@T	-0.74	down
rs1820489	CCG@@@T	-0.74	down
rs3751599	TGG@@@A	-0.74	down
rs12185093	CGG@@@A	-0.74	down
rs415799	CGG@@@A	-0.74	down
rs7162391	CGG@@@A	-0.74	down
rs16958445	CGG@@@A	-0.74	down
rs750460	CGG@@@A	-0.74	down
rs13180	CCG@@@T	-0.74	down
rs7173512	CCG@@@T	-0.74	down
rs578776	TGG@@@A	-0.74	down
rs8043123	CCG@@@T	-0.74	down
rs2219939	TGG@@@A	-0.74	down
rs1994016	CCG@@@T	-0.74	down
rs11634042	CCG@@@T	-0.74	down
rs4966020	TGG@@@A	-0.74	down
rs17139085	CGG@@@A	-0.74	down
rs12935413	CGG@@@A	-0.74	down
rs1646019	CCG@@@T	-0.74	down
rs12446481	TGG@@@A	-0.74	down
rs1121	CGG@@@A	-0.74	down
rs222135	CCA@@@T	-0.74	down
rs2450356	CCA@@@T	-0.74	down
rs1050163	CCA@@@T	-0.74	down
rs4262965	TGG@@@A	-0.74	down
rs3747481	CCG@@@T	-0.74	down
rs11864054	TGG@@@A	-0.74	down
rs2066844	CCG@@@T	-0.74	down
rs17313265	CCG@@@T	-0.74	down
rs9931232	CGG@@@A	-0.74	down
rs4784227	CCG@@@T	-0.74	down
rs11643718	CGG@@@A	-0.74	down
rs4784741	CCG@@@T	-0.74	down
rs1106304	CCG@@@T	-0.74	down
rs9929218	CGG@@@A	-0.74	down
rs62053108	CCG@@@T	-0.74	down
rs9925228	CCG@@@T	-0.74	down
rs34111614	CCA@@@T	-0.74	down
rs17767419	CCA@@@T	-0.74	down
rs6420424	CGG@@@A	-0.74	down
rs17445836	CGG@@@A	-0.74	down
rs2290901	CCG@@@T	-0.74	down
rs2239359	CCG@@@T	-0.74	down
rs8060934	CCG@@@T	-0.74	down
rs7195043	CCG@@@T	-0.74	down
rs7212734	CGG@@@A	-0.74	down
rs6258	CCG@@@T	-0.74	down
rs2703799	CGG@@@T	-0.74	down
rs2107565	CCA@@@T	-0.74	down
rs28998802	CGG@@@A	-0.74	down
rs11651755	CCG@@@T	-0.74	down
rs11263763	CGG@@@A	-0.74	down
rs8069176	TGG@@@A	-0.74	down
rs2305479	CCG@@@T	-0.74	down
rs3859192	CCG@@@T	-0.74	down
rs16940676	TGG@@@A	-0.74	down
rs12373139	TGG@@@A	-0.74	down
rs17690661	TGG@@@A	-0.74	down
rs62054825	CGG@@@A	-0.74	down
rs916793	CGG@@@A	-0.74	down
rs62056780	CCA@@@T	-0.74	down
rs63750417	CCG@@@T	-0.74	down
rs919462	CCG@@@T	-0.74	down
rs919462	CCA@@@T	-0.74	down
rs199443	CCG@@@T	-0.74	down
rs4793636	CGG@@@A	-0.74	down
rs2680701	CGG@@@A	-0.74	down
rs8084092	CCA@@@T	-0.74	down
rs11662721	CCG@@@T	-0.74	down
rs4890632	TGG@@@A	-0.74	down
rs489693	CCG@@@A	-0.74	down
rs3803915	CCG@@@A	-0.74	down
rs741923	CGG@@@A	-0.74	down
rs1799969	CGG@@@A	-0.74	down
rs17249141	CCG@@@T	-0.74	down
rs16042	CGG@@@A	-0.74	down
rs35686037	CCA@@@T	-0.74	down
rs10406920	CCG@@@T	-0.74	down
rs34546260	CGG@@@A	-0.74	down
rs7258269	TGG@@@A	-0.74	down
rs4805807	CGG@@@A	-0.74	down
rs10500264	CGG@@@A	-0.74	down
rs7254892	CGG@@@A	-0.74	down
rs10119	CGG@@@A	-0.74	down
rs602662	CGG@@@A	-0.74	down
rs838145	CGG@@@A	-0.74	down
rs198977	CCG@@@T	-0.74	down
rs10404486	CCG@@@T	-0.74	down
rs12461110	CGG@@@A	-0.74	down
rs1741344	CCG@@@T	-0.74	down
rs2145272	CGG@@@A	-0.74	down
rs2208309	CGG@@@A	-0.74	down
rs6082520	CCA@@@T	-0.74	down
rs1884592	CCA@@@T	-0.74	down
rs199796	CCA@@@T	-0.74	down
rs1205357	CCA@@@T	-0.74	down
rs1058003	CGG@@@A	-0.74	down
rs6088678	CCG@@@T	-0.74	down
rs2889873	TGG@@@A	-0.74	down
rs2065108	CCG@@@T	-0.74	down
rs6121089	TGG@@@A	-0.74	down
rs6060752	CGG@@@A	-0.74	down
rs906466	TGG@@@A	-0.74	down
rs435306	CGG@@@T	-0.74	down
rs6073966	CCG@@@T	-0.74	down
rs3918270	CGG@@@A	-0.74	down
rs4253440	CGG@@@A	-0.74	down
rs6092477	CGG@@@A	-0.74	down
rs2829447	CCG@@@T	-0.74	down
rs111372083	CCG@@@T	-0.74	down
rs2839186	CCA@@@T	-0.74	down
rs8141504	CCG@@@T	-0.74	down
rs2000338	CGG@@@A	-0.74	down
rs8141941	CGG@@@A	-0.74	down
rs1091013	CCG@@@T	-0.74	down
rs361787	CCG@@@T	-0.74	down
rs5993581	TGG@@@A	-0.74	down
rs5763662	CCG@@@T	-0.74	down
rs2023683	CGG@@@A	-0.74	down
rs9614159	CGG@@@A	-0.74	down
rs9609565	TGG@@@A	-0.74	down
rs9609567	CCA@@@T	-0.74	down
rs11914132	CCG@@@T	-0.74	down
rs5757611	CCG@@@T	-0.74	down
rs2014842	TGG@@@A	-0.74	down
rs1883349	CGG@@@A	-0.74	down
rs6006611	CGG@@@A	-0.74	down
rs5917854	CCA@@@T	-0.74	down
rs5919393	CCA@@@T	-0.74	down
rs2363785	CGG@@@T	-0.74	down
rs3806308	GCG@@@T	-0.72	down
rs1256335	TGC@@@A	-0.72	down
rs12023489	CGC@@@A	-0.72	down
rs12037659	GCG@@@T	-0.72	down
rs11207979	CGC@@@A	-0.72	down
rs10889338	GCA@@@T	-0.72	down
rs1168098	CGC@@@A	-0.72	down
rs3790857	GCG@@@T	-0.72	down
rs11208709	TGC@@@A	-0.72	down
rs3762318	CGC@@@A	-0.72	down
rs11209008	CGC@@@A	-0.72	down
rs1367447	GCA@@@T	-0.72	down
rs12126112	GCG@@@T	-0.72	down
rs173026	CGC@@@A	-0.72	down
rs2474123	TGC@@@A	-0.72	down
rs3949301	TGC@@@A	-0.72	down
rs6576767	TGC@@@A	-0.72	down
rs1146378	CGC@@@A	-0.72	down
rs11161615	CGC@@@A	-0.72	down
rs877041	TGC@@@A	-0.72	down
rs17645031	GCA@@@T	-0.72	down
rs2808629	CGC@@@A	-0.72	down
rs11587021	GCA@@@T	-0.72	down
rs3934467	GCG@@@T	-0.72	down
rs2235302	GCG@@@T	-0.72	down
rs2383432	TGC@@@A	-0.72	down
rs2891229	GCG@@@T	-0.72	down
rs7555520	GCA@@@T	-0.72	down
rs12127759	GCG@@@T	-0.72	down
rs13375150	GCA@@@T	-0.72	down
rs10919791	CGC@@@A	-0.72	down
rs3817222	GCG@@@T	-0.72	down
rs12741415	CGC@@@A	-0.72	down
rs12757487	CGC@@@A	-0.72	down
rs10779363	GCA@@@T	-0.72	down
rs2296065	CGC@@@A	-0.72	down
rs12032643	CGC@@@A	-0.72	down
rs2164411	CGC@@@A	-0.72	down
rs2010087	GCA@@@T	-0.72	down
rs4665991	TGC@@@A	-0.72	down
rs6709667	GCA@@@T	-0.72	down
rs10203174	GCA@@@T	-0.72	down
rs4952800	CGC@@@A	-0.72	down
rs13011022	CGC@@@A	-0.72	down
rs12712129	CGC@@@A	-0.72	down
rs12987782	TGC@@@A	-0.72	down
rs4988956	TGC@@@A	-0.72	down
rs2058623	GCA@@@T	-0.72	down
rs1403552	GCA@@@T	-0.72	down
rs7561528	CGC@@@A	-0.72	down
rs13029237	GCG@@@T	-0.72	down
rs17420138	GCG@@@T	-0.72	down
rs557462	GCA@@@T	-0.72	down
rs7601754	CGC@@@A	-0.72	down
rs1866423	TGC@@@A	-0.72	down
rs7594831	GCG@@@T	-0.72	down
rs11889646	TGC@@@A	-0.72	down
rs3107179	GCG@@@T	-0.72	down
rs838717	CGC@@@A	-0.72	down
rs4114768	TGC@@@A	-0.72	down
rs17863762	TGC@@@A	-0.72	down
rs6431558	GCG@@@T	-0.72	down
rs17863766	CGC@@@A	-0.72	down
rs2741035	CGC@@@A	-0.72	down
rs2602376	GCA@@@T	-0.72	down
rs17868341	GCA@@@T	-0.72	down
rs7583811	GCA@@@T	-0.72	down
rs12986677	TGC@@@A	-0.72	down
rs199604026	CGC@@@A	-0.72	down
rs4676410	CGC@@@A	-0.72	down
rs17215589	GCG@@@T	-0.72	down
rs9857669	GCA@@@T	-0.72	down
rs2535629	TGC@@@A	-0.72	down
rs2244461	CGC@@@A	-0.72	down
rs7646118	GCA@@@T	-0.72	down
rs4854761	CGC@@@A	-0.72	down
rs6440003	CGC@@@A	-0.72	down
rs11711811	CGC@@@A	-0.72	down
rs9847966	GCG@@@T	-0.72	down
rs12374202	GCA@@@T	-0.72	down
rs17663143	CGC@@@A	-0.72	down
rs10937273	CGC@@@A	-0.72	down
rs9812813	GCG@@@T	-0.72	down
rs3129308	TGC@@@A	-0.72	down
rs6446740	CGC@@@A	-0.72	down
rs4416547	CGC@@@A	-0.72	down
rs12501880	GCG@@@T	-0.72	down
rs12647851	GCG@@@T	-0.72	down
rs12508809	CGC@@@A	-0.72	down
rs6818572	TGC@@@A	-0.72	down
rs11723439	GCG@@@T	-0.72	down
rs4292328	GCA@@@T	-0.72	down
rs3775942	CGC@@@A	-0.72	down
rs2240721	CGC@@@A	-0.72	down
rs16868313	GCG@@@T	-0.72	down
rs2241480	GCG@@@T	-0.72	down
rs1860909	GCG@@@T	-0.72	down
rs4698040	GCA@@@T	-0.72	down
rs4449408	GCA@@@T	-0.72	down
rs925098	CGC@@@A	-0.72	down
rs1380294	GCG@@@T	-0.72	down
rs6841898	GCG@@@T	-0.72	down
rs4860568	CGC@@@A	-0.72	down
rs1458038	GCG@@@T	-0.72	down
rs12503776	GCG@@@T	-0.72	down
rs6857600	GCG@@@T	-0.72	down
rs9784454	GCA@@@T	-0.72	down
rs6819328	GCG@@@T	-0.72	down
rs6853928	GCA@@@T	-0.72	down
rs1964516	GCG@@@T	-0.72	down
rs13107325	GCG@@@T	-0.72	down
rs17035960	GCG@@@T	-0.72	down
rs4862188	GCA@@@T	-0.72	down
rs4253238	GCA@@@T	-0.72	down
rs2055916	CGC@@@A	-0.72	down
rs11132387	TGC@@@A	-0.72	down
rs835154	CGC@@@A	-0.72	down
rs153013	GCA@@@T	-0.72	down
rs13188540	CGC@@@A	-0.72	down
rs11956668	TGC@@@A	-0.72	down
rs7710189	TGC@@@A	-0.72	down
rs606241	CGC@@@A	-0.72	down
rs1973391	GCG@@@T	-0.72	down
rs4957295	CGC@@@A	-0.72	down
rs255291	GCG@@@T	-0.72	down
rs7710269	TGC@@@A	-0.72	down
rs12203592	GCA@@@T	-0.72	down
rs1225737	GCA@@@T	-0.72	down
rs2480	GCA@@@T	-0.72	down
rs4712525	GCA@@@T	-0.72	down
rs9295655	GCG@@@T	-0.72	down
rs4419666	GCA@@@T	-0.72	down
rs1324088	CGC@@@A	-0.72	down
rs1800562	TGC@@@A	-0.72	down
rs198820	TGC@@@A	-0.72	down
rs3999543	CGC@@@A	-0.72	down
rs1233384	GCA@@@T	-0.72	down
rs1150743	GCG@@@T	-0.72	down
rs3132581	TGC@@@A	-0.72	down
rs9263957	CGC@@@A	-0.72	down
rs2253907	GCG@@@T	-0.72	down
rs6909636	TGC@@@A	-0.72	down
rs12524487	GCA@@@T	-0.72	down
rs3134899	GCG@@@T	-0.72	down
rs2516489	GCG@@@T	-0.72	down
rs1065356	TGC@@@A	-0.72	down
rs599707	GCG@@@T	-0.72	down
rs9267665	GCG@@@T	-0.72	down
rs4151672	GCG@@@T	-0.72	down
rs12211410	GCG@@@T	-0.72	down
rs9469084	GCA@@@T	-0.72	down
rs28732175	GCG@@@T	-0.72	down
rs6916062	GCG@@@T	-0.72	down
rs1559874	CGC@@@A	-0.72	down
rs9268204	GCG@@@T	-0.72	down
rs3129916	TGC@@@A	-0.72	down
rs3129858	TGC@@@A	-0.72	down
rs2239806	GCA@@@T	-0.72	down
rs71543454	CGC@@@A	-0.72	down
rs9271301	GCA@@@T	-0.72	down
rs9271511	TGC@@@A	-0.72	down
rs7751699	CGC@@@A	-0.72	down
rs13199787	GCA@@@T	-0.72	down
rs2071551	GCA@@@T	-0.72	down
rs4148882	CGC@@@A	-0.72	down
rs3128963	GCG@@@T	-0.72	down
rs6919321	TGC@@@A	-0.72	down
rs2780226	GCA@@@T	-0.72	down
rs9296260	GCG@@@T	-0.72	down
rs9349205	CGC@@@A	-0.72	down
rs11968166	CGC@@@A	-0.72	down
rs2270450	GCA@@@T	-0.72	down
rs11759769	TGC@@@A	-0.72	down
rs12202969	TGC@@@A	-0.72	down
rs12213673	GCA@@@T	-0.72	down
rs12199233	CGC@@@A	-0.72	down
rs4646871	CGC@@@A	-0.72	down
rs4895576	GCA@@@T	-0.72	down
rs1329705	TGC@@@A	-0.72	down
rs262114	GCA@@@T	-0.72	down
rs512685	CGC@@@A	-0.72	down
rs3127599	GCA@@@T	-0.72	down
rs6935921	GCA@@@T	-0.72	down
rs9295131	TGC@@@A	-0.72	down
rs9458255	TGC@@@A	-0.72	down
rs798554	GCG@@@T	-0.72	down
rs2107595	CGC@@@A	-0.72	down
rs12534526	CGC@@@A	-0.72	down
rs10261922	GCG@@@T	-0.72	down
rs7779747	GCG@@@T	-0.72	down
rs17711722	GCA@@@T	-0.72	down
rs4718582	GCG@@@T	-0.72	down
rs6945541	GCG@@@T	-0.72	down
rs62466318	GCG@@@T	-0.72	down
rs12706333	GCG@@@T	-0.72	down
rs1528356	TGC@@@A	-0.72	down
rs2371549	GCG@@@T	-0.72	down
rs3918226	GCA@@@T	-0.72	down
rs6985109	CGC@@@A	-0.72	down
rs9693589	CGC@@@A	-0.72	down
rs11780610	GCA@@@T	-0.72	down
rs285	GCA@@@T	-0.72	down
rs7841189	GCA@@@T	-0.72	down
rs13278849	CGC@@@A	-0.72	down
rs7825175	TGC@@@A	-0.72	down
rs35525166	GCG@@@T	-0.72	down
rs16937223	GCA@@@T	-0.72	down
rs284487	GCG@@@T	-0.72	down
rs4633103	CGC@@@A	-0.72	down
rs11989880	GCA@@@T	-0.72	down
rs4636162	CGC@@@A	-0.72	down
rs2978981	GCG@@@T	-0.72	down
rs10216533	CGC@@@A	-0.72	down
rs11999657	CGC@@@A	-0.72	down
rs2151280	CGC@@@A	-0.72	down
rs903603	TGC@@@A	-0.72	down
rs1985317	GCA@@@T	-0.72	down
rs9411464	GCG@@@T	-0.72	down
rs11145955	GCG@@@T	-0.72	down
rs2386137	CGC@@@A	-0.72	down
rs793108	GCA@@@T	-0.72	down
rs3824618	GCG@@@T	-0.72	down
rs17157825	CGC@@@A	-0.72	down
rs17157928	GCA@@@T	-0.72	down
rs10822013	GCG@@@T	-0.72	down
rs10995245	TGC@@@A	-0.72	down
rs3862009	GCA@@@T	-0.72	down
rs755126	CGC@@@A	-0.72	down
rs3814140	GCG@@@T	-0.72	down
rs603424	CGC@@@A	-0.72	down
rs12247406	CGC@@@A	-0.72	down
rs2237888	GCG@@@T	-0.72	down
rs381815	GCG@@@T	-0.72	down
rs1330	GCA@@@T	-0.72	down
rs10832918	CGC@@@A	-0.72	down
rs10835193	GCG@@@T	-0.72	down
rs7941404	GCG@@@T	-0.72	down
rs642712	GCA@@@T	-0.72	down
rs17626916	CGC@@@A	-0.72	down
rs60507107	GCG@@@T	-0.72	down
rs2903825	GCG@@@T	-0.72	down
rs198448	GCA@@@T	-0.72	down
rs61747222	CGC@@@A	-0.72	down
rs61897792	GCG@@@T	-0.72	down
rs99780	GCA@@@T	-0.72	down
rs174627	CGC@@@A	-0.72	down
rs174465	GCG@@@T	-0.72	down
rs2232946	GCA@@@T	-0.72	down
rs487662	TGC@@@A	-0.72	down
rs10896334	GCA@@@T	-0.72	down
rs5743684	CGC@@@A	-0.72	down
rs11235604	GCG@@@T	-0.72	down
rs7952044	GCA@@@T	-0.72	down
rs10830956	GCA@@@T	-0.72	down
rs11213924	TGC@@@A	-0.72	down
rs561722	GCA@@@T	-0.72	down
rs672058	GCA@@@T	-0.72	down
rs10892076	TGC@@@A	-0.72	down
rs4938572	GCA@@@T	-0.72	down
rs2236653	GCA@@@T	-0.72	down
rs4763879	CGC@@@A	-0.72	down
rs2300290	CGC@@@A	-0.72	down
rs2657899	TGC@@@A	-0.72	down
rs2939312	CGC@@@A	-0.72	down
rs7310284	CGC@@@A	-0.72	down
rs35599705	TGC@@@A	-0.72	down
rs12227162	GCG@@@T	-0.72	down
rs11616662	CGC@@@A	-0.72	down
rs238255	TGC@@@A	-0.72	down
rs2062305	CGC@@@A	-0.72	down
rs1021188	GCA@@@T	-0.72	down
rs17536328	GCA@@@T	-0.72	down
rs4942143	CGC@@@A	-0.72	down
rs7323755	CGC@@@A	-0.72	down
rs3093267	CGC@@@A	-0.72	down
rs2236007	TGC@@@A	-0.72	down
rs4901076	CGC@@@A	-0.72	down
rs17128132	GCG@@@T	-0.72	down
rs8014477	CGC@@@A	-0.72	down
rs945269	CGC@@@A	-0.72	down
rs8006570	TGC@@@A	-0.72	down
rs7159888	CGC@@@A	-0.72	down
rs725453	GCA@@@T	-0.72	down
rs919075	GCA@@@T	-0.72	down
rs8028779	GCA@@@T	-0.72	down
rs1531916	TGC@@@A	-0.72	down
rs1365505	GCG@@@T	-0.72	down
rs1601933	GCG@@@T	-0.72	down
rs7171102	CGC@@@A	-0.72	down
rs28442086	CGC@@@A	-0.72	down
rs588136	GCA@@@T	-0.72	down
rs34101191	TGC@@@A	-0.72	down
rs11633043	CGC@@@A	-0.72	down
rs4539564	CGC@@@A	-0.72	down
rs881803	GCA@@@T	-0.72	down
rs2272555	CGC@@@A	-0.72	down
rs35585	CGC@@@A	-0.72	down
rs14235	CGC@@@A	-0.72	down
rs889555	GCG@@@T	-0.72	down
rs1143679	CGC@@@A	-0.72	down
rs4785204	GCA@@@T	-0.72	down
rs1861866	GCA@@@T	-0.72	down
rs9932251	CGC@@@A	-0.72	down
rs11075891	GCA@@@T	-0.72	down
rs918721	CGC@@@A	-0.72	down
rs2270832	CGC@@@A	-0.72	down
rs12597418	CGC@@@A	-0.72	down
rs12599192	TGC@@@A	-0.72	down
rs9889100	GCG@@@T	-0.72	down
rs3794695	GCG@@@T	-0.72	down
rs11645428	TGC@@@A	-0.72	down
rs1466540	GCG@@@T	-0.72	down
rs1805008	GCG@@@T	-0.72	down
rs2302898	TGC@@@A	-0.72	down
rs170149	CGC@@@A	-0.72	down
rs11544290	GCA@@@T	-0.72	down
rs2526460	CGC@@@A	-0.72	down
rs2526476	GCA@@@T	-0.72	down
rs2526471	CGC@@@A	-0.72	down
rs4795400	GCA@@@T	-0.72	down
rs8076131	TGC@@@A	-0.72	down
rs11652516	TGC@@@A	-0.72	down
rs11655190	CGC@@@A	-0.72	down
rs11012	GCG@@@T	-0.72	down
rs12150464	GCA@@@T	-0.72	down
rs242557	TGC@@@A	-0.72	down
rs62062796	CGC@@@A	-0.72	down
rs919464	GCG@@@T	-0.72	down
rs17653193	TGC@@@A	-0.72	down
rs6501431	GCG@@@T	-0.72	down
rs1046896	GCG@@@T	-0.72	down
rs597503	CGC@@@A	-0.72	down
rs10502861	GCA@@@T	-0.72	down
rs16954006	GCG@@@T	-0.72	down
rs12967135	TGC@@@A	-0.72	down
rs5030392	GCG@@@T	-0.72	down
rs5030383	GCG@@@T	-0.72	down
rs8109288	TGC@@@A	-0.72	down
rs10415471	GCG@@@T	-0.72	down
rs58925582	GCA@@@T	-0.72	down
rs11668597	CGC@@@A	-0.72	down
rs12979860	GCG@@@T	-0.72	down
rs28399653	CGC@@@A	-0.72	down
rs12721046	CGC@@@A	-0.72	down
rs2287019	GCG@@@T	-0.72	down
rs296381	GCG@@@T	-0.72	down
rs4252548	GCG@@@T	-0.72	down
rs200752	TGC@@@A	-0.72	down
rs1555265	GCA@@@T	-0.72	down
rs4813447	CGC@@@A	-0.72	down
rs4815098	TGC@@@A	-0.72	down
rs199793	CGC@@@A	-0.72	down
rs910398	CGC@@@A	-0.72	down
rs6088343	GCG@@@T	-0.72	down
rs6120450	GCG@@@T	-0.72	down
rs6088352	CGC@@@A	-0.72	down
rs6059710	GCA@@@T	-0.72	down
rs1205350	CGC@@@A	-0.72	down
rs17302686	CGC@@@A	-0.72	down
rs910869	GCA@@@T	-0.72	down
rs6088687	CGC@@@A	-0.72	down
rs6058194	TGC@@@A	-0.72	down
rs8119351	CGC@@@A	-0.72	down
rs17347958	CGC@@@A	-0.72	down
rs2868346	GCA@@@T	-0.72	down
rs1888235	GCG@@@T	-0.72	down
rs6094710	TGC@@@A	-0.72	down
rs7276641	GCG@@@T	-0.72	down
rs981436	TGC@@@A	-0.72	down
rs7510165	GCG@@@T	-0.72	down
rs4821116	GCG@@@T	-0.72	down
rs2283873	CGC@@@A	-0.72	down
rs715542	CGC@@@A	-0.72	down
rs6000532	CGC@@@A	-0.72	down
rs9607469	CGC@@@A	-0.72	down
rs1058172	GCG@@@T	-0.72	down
rs989345	TGC@@@A	-0.72	down
rs597076	TTT@@@A	-0.69	down
rs1168023	AAA@@@T	-0.69	down
rs10889569	AAA@@@T	-0.69	down
rs190804399	AAA@@@T	-0.69	down
rs12754297	AAA@@@T	-0.69	down
rs2300639	TTT@@@A	-0.69	down
rs1471628	AAA@@@T	-0.69	down
rs10754198	AAA@@@T	-0.69	down
rs424535	AAA@@@T	-0.69	down
rs243088	AAA@@@T	-0.69	down
rs10176525	TTT@@@A	-0.69	down
rs34320614	TTT@@@A	-0.69	down
rs5012260	AAA@@@T	-0.69	down
rs6802425	TTT@@@A	-0.69	down
rs10937329	TTT@@@A	-0.69	down
rs17245723	AAA@@@T	-0.69	down
rs12506455	TTT@@@A	-0.69	down
rs12500891	TTT@@@A	-0.69	down
rs1904903	TTT@@@A	-0.69	down
rs4253407	AAA@@@T	-0.69	down
rs1553576	TTT@@@A	-0.69	down
rs2544580	AAA@@@T	-0.69	down
rs6556060	TTT@@@A	-0.69	down
rs6456367	TTT@@@A	-0.69	down
rs7774594	TTT@@@A	-0.69	down
rs6939250	TTT@@@A	-0.69	down
rs1165155	AAA@@@T	-0.69	down
rs9467604	AAA@@@T	-0.69	down
rs3115631	TTT@@@A	-0.69	down
rs9268878	TTT@@@A	-0.69	down
rs9271280	TTT@@@A	-0.69	down
rs3134996	AAA@@@T	-0.69	down
rs7764856	TTT@@@A	-0.69	down
rs2859076	TTT@@@A	-0.69	down
rs2621396	AAA@@@T	-0.69	down
rs9381120	TTT@@@A	-0.69	down
rs12203741	AAA@@@T	-0.69	down
rs9383929	TTT@@@A	-0.69	down
rs1415193	TTT@@@A	-0.69	down
rs13234378	AAA@@@T	-0.69	down
rs3208305	AAA@@@T	-0.69	down
rs2943554	AAA@@@T	-0.69	down
rs10117785	TTT@@@A	-0.69	down
rs7483297	TTT@@@A	-0.69	down
rs3899187	AAA@@@T	-0.69	down
rs4938347	TTT@@@A	-0.69	down
rs2900478	TTT@@@A	-0.69	down
rs774042	TTT@@@A	-0.69	down
rs10519227	TTT@@@A	-0.69	down
rs8030672	TTT@@@A	-0.69	down
rs10459804	AAA@@@T	-0.69	down
rs12946508	AAA@@@T	-0.69	down
rs6047685	AAA@@@T	-0.69	down
rs6113418	TTT@@@A	-0.69	down
rs819159	AAA@@@T	-0.69	down
rs3787222	TTT@@@A	-0.69	down
rs6029526	TTT@@@A	-0.69	down
rs6073950	AAA@@@T	-0.69	down
rs6694527	TGA@@@A	-0.68	down
rs198388	TCA@@@T	-0.68	down
rs111797423	TCG@@@T	-0.68	down
rs12725686	TCA@@@T	-0.68	down
rs10914658	TGA@@@A	-0.68	down
rs4970605	CGA@@@A	-0.68	down
rs10158897	TCA@@@T	-0.68	down
rs10889332	TCG@@@T	-0.68	down
rs11207977	TCA@@@T	-0.68	down
rs1168124	TCA@@@T	-0.68	down
rs9436742	TCA@@@T	-0.68	down
rs11208657	TGA@@@A	-0.68	down
rs1171274	TCA@@@T	-0.68	down
rs12028951	CGA@@@A	-0.68	down
rs1938484	TCA@@@A	-0.68	down
rs11208707	TCG@@@T	-0.68	down
rs112356857	TGA@@@A	-0.68	down
rs1874807	CGA@@@A	-0.68	down
rs12035116	TCG@@@T	-0.68	down
rs1884139	TGA@@@T	-0.68	down
rs12133722	TCA@@@T	-0.68	down
rs7521189	CGA@@@A	-0.68	down
rs12135333	TCA@@@A	-0.68	down
rs146482999	TGA@@@A	-0.68	down
rs17388696	TGA@@@A	-0.68	down
rs599839	CGA@@@A	-0.68	down
rs4129267	TCA@@@T	-0.68	down
rs12145079	CGA@@@A	-0.68	down
rs2084257	TCA@@@A	-0.68	down
rs2794525	CGA@@@A	-0.68	down
rs16842502	TCA@@@A	-0.68	down
rs9628671	TCA@@@T	-0.68	down
rs12049404	TCA@@@T	-0.68	down
rs12143842	TCA@@@T	-0.68	down
rs1012507	TGA@@@T	-0.68	down
rs3753394	TCA@@@T	-0.68	down
rs2336503	TCA@@@A	-0.68	down
rs2274566	TCG@@@T	-0.68	down
rs7527939	TCA@@@T	-0.68	down
rs4564803	TGA@@@T	-0.68	down
rs550619	TGA@@@A	-0.68	down
rs597331	CGA@@@A	-0.68	down
rs13428823	CGA@@@A	-0.68	down
rs4665987	TGA@@@A	-0.68	down
rs10175798	CGA@@@A	-0.68	down
rs2268797	TCG@@@T	-0.68	down
rs4670934	TCG@@@T	-0.68	down
rs10184550	TGA@@@A	-0.68	down
rs11693646	CGA@@@A	-0.68	down
rs13001301	TCG@@@T	-0.68	down
rs17639215	TGA@@@A	-0.68	down
rs13431828	TCG@@@T	-0.68	down
rs7558013	TGA@@@T	-0.68	down
rs3771150	TGA@@@A	-0.68	down
rs6708413	TGA@@@A	-0.68	down
rs6737119	CGA@@@A	-0.68	down
rs11890243	TCA@@@A	-0.68	down
rs4150477	CGA@@@A	-0.68	down
rs7580658	CGA@@@A	-0.68	down
rs7570971	TCA@@@A	-0.68	down
rs2667011	CGA@@@A	-0.68	down
rs777355	CGA@@@A	-0.68	down
rs1449263	TCA@@@T	-0.68	down
rs10211196	TGA@@@A	-0.68	down
rs7592180	TCA@@@A	-0.68	down
rs11902131	TCA@@@T	-0.68	down
rs10168333	TCA@@@T	-0.68	down
rs28946889	TGA@@@T	-0.68	down
rs11563251	TCA@@@T	-0.68	down
rs11690786	TCA@@@T	-0.68	down
rs1076454	TCA@@@T	-0.68	down
rs13013882	TGA@@@A	-0.68	down
rs12694997	CGA@@@A	-0.68	down
rs6762856	CGA@@@A	-0.68	down
rs17013344	CGA@@@A	-0.68	down
rs9851724	TCG@@@T	-0.68	down
rs6599240	TGA@@@A	-0.68	down
rs1707957	TCA@@@A	-0.68	down
rs3804590	TGA@@@T	-0.68	down
rs11929034	TGA@@@A	-0.68	down
rs17376019	TCA@@@T	-0.68	down
rs12637730	TCA@@@T	-0.68	down
rs6776003	TGA@@@A	-0.68	down
rs10513411	TGA@@@A	-0.68	down
rs17204907	TCG@@@T	-0.68	down
rs79579178	TCA@@@A	-0.68	down
rs10513619	CGA@@@A	-0.68	down
rs7645596	TCG@@@T	-0.68	down
rs7610733	TCA@@@T	-0.68	down
rs1837232	TGA@@@A	-0.68	down
rs1545163	TCA@@@T	-0.68	down
rs7634582	TCA@@@T	-0.68	down
rs7653493	TCG@@@T	-0.68	down
rs1157199	CGA@@@A	-0.68	down
rs17366568	TGA@@@A	-0.68	down
rs10937405	TCG@@@T	-0.68	down
rs189139	TCG@@@T	-0.68	down
rs3856973	CGA@@@A	-0.68	down
rs6823148	TCG@@@T	-0.68	down
rs16889842	CGA@@@A	-0.68	down
rs938562	TCG@@@T	-0.68	down
rs4697692	TCG@@@T	-0.68	down
rs7675964	TCA@@@T	-0.68	down
rs4235346	TCA@@@T	-0.68	down
rs6850684	TGA@@@T	-0.68	down
rs7676733	TGA@@@A	-0.68	down
rs10003001	TCG@@@T	-0.68	down
rs6834555	CGA@@@A	-0.68	down
rs12502368	TCA@@@A	-0.68	down
rs881642	TCG@@@T	-0.68	down
rs917821	TCA@@@A	-0.68	down
rs6449395	TGA@@@T	-0.68	down
rs7656072	TGA@@@A	-0.68	down
rs16869379	TCG@@@T	-0.68	down
rs2012249	TCG@@@T	-0.68	down
rs2041216	TCA@@@T	-0.68	down
rs2108878	TCA@@@T	-0.68	down
rs6448771	TGA@@@A	-0.68	down
rs2725215	TCG@@@T	-0.68	down
rs2231164	TCA@@@T	-0.68	down
rs6819344	TCA@@@A	-0.68	down
rs17732955	TCA@@@T	-0.68	down
rs3822086	TCG@@@T	-0.68	down
rs17021918	TCA@@@T	-0.68	down
rs3774959	CGA@@@A	-0.68	down
rs2200733	TCA@@@T	-0.68	down
rs6840978	TCA@@@T	-0.68	down
rs12509311	TCA@@@T	-0.68	down
rs7692387	TGA@@@A	-0.68	down
rs13139571	TCA@@@A	-0.68	down
rs6830691	TCA@@@T	-0.68	down
rs4253416	TCG@@@T	-0.68	down
rs6824705	TCG@@@T	-0.68	down
rs340991	CGA@@@A	-0.68	down
rs37436	TCG@@@T	-0.68	down
rs55990414	TCG@@@T	-0.68	down
rs11956455	TCG@@@T	-0.68	down
rs7725052	TCA@@@T	-0.68	down
rs4286721	CGA@@@A	-0.68	down
rs6873494	TGA@@@A	-0.68	down
rs2329353	CGA@@@A	-0.68	down
rs832577	CGA@@@A	-0.68	down
rs331038	TCG@@@T	-0.68	down
rs10058074	TGA@@@A	-0.68	down
rs2897443	TGA@@@T	-0.68	down
rs2233287	TGA@@@A	-0.68	down
rs41321151	TCG@@@T	-0.68	down
rs876528	CGA@@@A	-0.68	down
rs17066358	TGA@@@A	-0.68	down
rs166240	TCG@@@T	-0.68	down
rs11748912	CGA@@@A	-0.68	down
rs4075958	CGA@@@A	-0.68	down
rs9392653	TCA@@@T	-0.68	down
rs6922229	TCG@@@T	-0.68	down
rs9465850	TCG@@@T	-0.68	down
rs7748382	TGA@@@A	-0.68	down
rs9295536	TCA@@@A	-0.68	down
rs9358873	TCG@@@T	-0.68	down
rs3799344	TCA@@@T	-0.68	down
rs1165206	TGA@@@A	-0.68	down
rs428469	TGA@@@A	-0.68	down
rs2213284	TGA@@@A	-0.68	down
rs198826	TCG@@@T	-0.68	down
rs12190473	TCA@@@T	-0.68	down
rs9461366	TGA@@@A	-0.68	down
rs3118362	TCA@@@T	-0.68	down
rs9357092	CGA@@@A	-0.68	down
rs957765	TGA@@@A	-0.68	down
rs9357097	TCA@@@T	-0.68	down
rs3129828	CGA@@@A	-0.68	down
rs9261700	CGA@@@A	-0.68	down
rs3095352	TCG@@@T	-0.68	down
rs887464	TCG@@@T	-0.68	down
rs2524068	TGA@@@T	-0.68	down
rs9380237	TGA@@@A	-0.68	down
rs4406273	CGA@@@A	-0.68	down
rs6457375	TGA@@@A	-0.68	down
rs6457375	CGA@@@A	-0.68	down
rs2523591	CGA@@@A	-0.68	down
rs2844558	TCG@@@T	-0.68	down
rs2523639	TCG@@@T	-0.68	down
rs2507980	CGA@@@A	-0.68	down
rs3099849	TGA@@@A	-0.68	down
rs2596542	TCG@@@T	-0.68	down
rs9267463	CGA@@@A	-0.68	down
rs486416	CGA@@@A	-0.68	down
[truncated: 8,123 more rows]
